# Supplementary material for: Identification and validation of ecto-5' nucleotidase as an immunotherapeutic target in multiple myeloma
Source: Blood Cancer J. 2022 Apr 1;12(4):50. doi: 10.1038/s41408-022-00635-3 (PMC8976016; doi:10.1038/s41408-022-00635-3)
Supplement: Supplementary file 2 — Supplementary-file-1-NGS-RAW-data.csv [file 41408_2022_635_MOESM2_ESM.csv]

id	baseMean	log2FoldChange	lfcSE	stat	pvalue	padj	EnsemblID	EntrezID	Gene.Description	GO.ID	GO.Term
RRM2	11848.62619	-6.386919528	0.107416736	-59.45925901	0	0	ENSG00000171848	6241	ribonucleotide reductase M2 [Source:HGNC Symbol;Acc:HGNC:10452]""	GO:0009186;GO:0000082;GO:0000083;GO:0044281;GO:0016491;GO:0005737;GO:0005634;GO:0005654;GO:0006260;GO:0055086;GO:0046872;GO:0051259;GO:0000278;GO:0051290;GO:0009263;GO:0009262;GO:0015949;GO:0055114;GO:0005971;GO:0005829;GO:0004748;GO:0005515	mitotic cell cycle;deoxyribonucleotide biosynthetic process;cytosol;cytoplasm;DNA replication;deoxyribonucleotide metabolic process;regulation of transcription involved in G1/S transition of mitotic cell cycle;ribonucleoside-diphosphate reductase activity;protein binding;nucleobase-containing small molecule metabolic process;small molecule metabolic process;nucleoplasm;deoxyribonucleoside diphosp…
CLSPN	2028.970173	-4.363013203	0.109915352	-39.69430234	0	0	ENSG00000092853	63967	claspin [Source:HGNC Symbol;Acc:HGNC:19715]""	GO:0033314;GO:0005737;GO:0018105;GO:0031572;GO:0006302;GO:0006921;GO:0000724;GO:0006281;GO:0032147;GO:0005654;GO:0012501;GO:0006260;GO:0005515;GO:0003677;GO:0000077;GO:0010997;GO:0006915	anaphase-promoting complex binding;activation of protein kinase activity;double-strand break repair;mitotic DNA replication checkpoint;DNA damage checkpoint;nucleoplasm;protein binding;DNA replication;DNA binding;peptidyl-serine phosphorylation;double-strand break repair via homologous recombination;G2 DNA damage checkpoint;cellular component disassembly involved in execution phase of apoptosis;a…
BUB1B	2325.63838	-5.167182533	0.116490468	-44.35712737	0	0	ENSG00000156970	701	BUB1B"	mitotic checkpoint serine/threonine kinase [Source:HGNC Symbol;Acc:HGNC:1149]"	GO:0034501;GO:0051439;GO:0007067;GO:0051436;GO:0051301;GO:0005737;GO:0000940;GO:0005815;GO:0004674;GO:0004672;GO:0071459;GO:0048471;GO:0005524;GO:0006468;GO:0000278;GO:0008283;GO:0006915;GO:0031145;GO:0000778;GO:0007264;GO:0051233;GO:0000776;GO:0000777;GO:0005829;GO:0005515;GO:0007094;GO:0007093;GO:0007091;GO:0005680
MKI67	15529.10291	-5.479377827	0.123505376	-44.36550064	0	0	ENSG00000148773	4288	marker of proliferation Ki-67 [Source:HGNC Symbol;Acc:HGNC:7107]""	GO:0005737;GO:0008022;GO:0008283;GO:0005730;GO:0044822;GO:0016020;GO:0007126;GO:0000775;GO:0000793;GO:0034605;GO:1990705;GO:0030212;GO:0014070;GO:0005515;GO:0006259;GO:0031100;GO:0005634;GO:0005524;GO:0072574	hepatocyte proliferation;hyaluronan metabolic process;nucleolus;protein C-terminus binding;cell proliferation;protein binding;organ regeneration;cytoplasm;poly(A) RNA binding;nucleus;ATP binding;membrane;cellular response to heat;cholangiocyte proliferation;DNA metabolic process;response to organic cyclic compound;meiotic nuclear division;chromosome;condensed chromosome
BUB1	3698.506872	-3.487703424	0.079271379	-43.99700735	0	0	ENSG00000169679	699	BUB1"	mitotic checkpoint serine/threonine kinase [Source:HGNC Symbol;Acc:HGNC:1148]"	GO:0007067;GO:0051301;GO:0000278;GO:0005737;GO:0000942;GO:0016020;GO:0005654;GO:0004674;GO:0007063;GO:0004672;GO:0000776;GO:0005524;GO:0006468;GO:0071173;GO:0008283;GO:0006915;GO:0016032;GO:0007264;GO:0051983;GO:0000777;GO:0005829;GO:0005515;GO:0007094;GO:0007093
ASPM	5309.255789	-6.895338824	0.119760858	-57.57589697	0	0	ENSG00000066279	259266	abnormal spindle microtubule assembly [Source:HGNC Symbol;Acc:HGNC:19048]""	GO:0036449;GO:0048589;GO:0090263;GO:0008584;GO:0090306;GO:0001764;GO:0005488;GO:0007067;GO:0005874;GO:0021987;GO:0051653;GO:0005737;GO:0045769;GO:0072687;GO:0005634;GO:0097431;GO:0000922;GO:0045665;GO:0048477;GO:0021873;GO:0007051;GO:0007283;GO:0097150;GO:0051445;GO:0007420;GO:0051661;GO:0030496;GO:0002052;GO:0005516;GO:0005515	neuronal stem cell population maintenance;male gonad development;spindle localization;forebrain neuroblast division;positive regulation of neuroblast proliferation;cytoplasm;binding;maintenance of centrosome location;regulation of meiotic cell cycle;microtubule minus-end;microtubule;protein binding;calmodulin binding;spermatogenesis;meiotic spindle;developmental growth;negative regulation of asym…
TUBB	25014.23675	-3.065523805	0.062841527	-48.78181631	0	0	ENSG00000229684	203068	tubulin beta class I [Source:HGNC Symbol;Acc:HGNC:20778]""	GO:0005200;GO:0000086;GO:0032794;GO:0006928;GO:0036464;GO:0005198;GO:0005874;GO:0051225;GO:0051301;GO:0005856;GO:0070062;GO:0005634;GO:0030705;GO:0032403;GO:0005525;GO:0043234;GO:0000278;GO:0042288;GO:0003924;GO:0009987;GO:0044297;GO:0031625;GO:0019904;GO:0008152;GO:0006996;GO:0007017;GO:0005641;GO:0042267;GO:0005515;GO:0005829	cellular process;structural constituent of cytoskeleton;MHC class I protein binding;mitotic cell cycle;cytosol;movement of cell or subcellular component;metabolic process;microtubule-based process;cell body;cytoskeleton;organelle organization;cell division;protein binding;ubiquitin protein ligase binding;GTPase activating protein binding;spindle assembly;protein complex binding;protein complex;cy…
TOP2A	6955.349084	-7.035921016	0.130347528	-53.97816987	0	0	ENSG00000131747	7153	topoisomerase (DNA) II alpha [Source:HGNC Symbol;Acc:HGNC:11989]""	GO:0008022;GO:0009330;GO:0005080;GO:0019899;GO:0008144;GO:0030261;GO:0030263;GO:0044774;GO:0003677;GO:0000228;GO:0003918;GO:0005654;GO:0006265;GO:0005634;GO:0000287;GO:0045070;GO:0002244;GO:0005814;GO:0043065;GO:0048511;GO:0006266;GO:0019035;GO:0042826;GO:0005524;GO:0042803;GO:0045870;GO:0000278;GO:0044822;GO:0006974;GO:0000793;GO:0042752;GO:0008301;GO:0007059;GO:0043234;GO:0008094;GO:0003682;GO:…	mitotic cell cycle;magnesium ion binding;protein homodimerization activity;DNA topological change;protein kinase C binding;mitotic DNA integrity checkpoint;DNA topoisomerase complex (ATP-hydrolyzing);sister chromatid segregation;nuclear chromosome;rhythmic process;drug binding;chromatin binding;DNA ligation;cellular response to DNA damage stimulus;protein binding;positive regulation of apoptotic …
CRYBB1	2519.19459	-3.862991521	0.092895278	-41.58436881	0	0	ENSG00000100122	1414	crystallin beta B1 [Source:HGNC Symbol;Acc:HGNC:2397]""	GO:0007601;GO:0005212;GO:0005515	protein binding;visual perception;structural constituent of eye lens
ITPR1	3388.571214	3.659094001	0.093907653	38.96481154	0	0	ENSG00000150995	3708	inositol 1"	4	5-trisphosphate receptor
CCNB1	1311.167269	-4.894113794	0.12901145	-37.93549939	0	0	ENSG00000134057	891	cyclin B1 [Source:HGNC Symbol;Acc:HGNC:1579]""	GO:0055015;GO:0048565;GO:0000086;GO:0048146;GO:0000082;GO:0090266;GO:0060045;GO:0010629;GO:0051439;GO:0051437;GO:0071398;GO:0051301;GO:0005737;GO:0042246;GO:0001701;GO:0045787;GO:0000942;GO:0005634;GO:0016020;GO:0009636;GO:0009612;GO:0000922;GO:0005654;GO:0007080;GO:0071456;GO:0005113;GO:0043148;GO:0045931;GO:0006468;GO:0006461;GO:0000278;GO:0060623;GO:0033129;GO:0016301;GO:0035173;GO:0031145;GO:…	negative regulation of protein phosphorylation;mitotic cell cycle;cellular response to organic cyclic compound;cytosol;cytoplasm;mitotic spindle stabilization;digestive tract development;protein complex assembly;mitotic nuclear envelope disassembly;tissue regeneration;cellular response to fatty acid;positive regulation of cell cycle;kinase activity;positive regulation of mitotic cell cycle;protei…
GLDC	2609.2095	-2.87060252	0.07625609	-37.64423968	0	0	ENSG00000178445	2731	glycine dehydrogenase (decarboxylating) [Source:HGNC Symbol;Acc:HGNC:4313]""	GO:0005960;GO:0006520;GO:0004375;GO:0006544;GO:0019464;GO:0006546;GO:0005634;GO:0005739;GO:0034641;GO:0044281;GO:0009055;GO:0005886;GO:0005759;GO:0046487;GO:0016829;GO:0055114;GO:0016594	glyoxylate metabolic process;glycine decarboxylation via glycine cleavage system;cellular amino acid metabolic process;glycine dehydrogenase (decarboxylating) activity;lyase activity;mitochondrial matrix;cellular nitrogen compound metabolic process;glycine cleavage complex;glycine metabolic process;mitochondrion;glycine catabolic process;nucleus;glycine binding;small molecule metabolic process;el…
ATF3	4455.070398	4.196382187	0.088813107	47.24958225	0	0	ENSG00000162772	467	activating transcription factor 3 [Source:HGNC Symbol;Acc:HGNC:785]""	GO:1990622;GO:0010628;GO:0003677;GO:0001078;GO:0006094;GO:0043565;GO:0005730;GO:0005634;GO:0003714;GO:0005654;GO:0006366;GO:1903984;GO:0000976;GO:0000982;GO:0042802;GO:0042803;GO:0008284;GO:1990440;GO:0044267;GO:0035914;GO:0036499;GO:0045892;GO:0061394;GO:0044212;GO:0030968;GO:0003700;GO:0000122;GO:0001228;GO:0006355;GO:0006357;GO:0045944;GO:0000977;GO:0005515;GO:0034198;GO:0000978;GO:0046982;GO:…	DNA binding;protein homodimerization activity;nucleoplasm;negative regulation of transcription from RNA polymerase II promoter;identical protein binding;transcription from RNA polymerase II promoter;transcription corepressor activity;regulation of transcription from RNA polymerase II promoter;transcription factor activity;cellular response to amino acid starvation;positive regulation of gene expr…
PPP1R15A	11066.88259	3.698687359	0.08133268	45.47602976	0	0	ENSG00000087074	23645	protein phosphatase 1 regulatory subunit 15A [Source:HGNC Symbol;Acc:HGNC:14375]""	GO:0032515;GO:0005783;GO:1902310;GO:0032516;GO:0072703;GO:0035690;GO:0090648;GO:0010801;GO:0005789;GO:0071862;GO:0010628;GO:0034644;GO:0033138;GO:1903573;GO:0014070;GO:0008285;GO:0005737;GO:0070972;GO:0010955;GO:0016020;GO:0007050;GO:0000164;GO:0005739;GO:0030512;GO:0043065;GO:0045943;GO:0036496;GO:1904310;GO:0045765;GO:1904312;GO:1904314;GO:0072732;GO:1990441;GO:0005794;GO:0071236;GO:0032058;GO:…	negative regulation of transcription from RNA polymerase II promoter in response to endoplasmic reticulum stress;endoplasmic reticulum membrane;negative regulation of peptidyl-threonine phosphorylation;intrinsic apoptotic signaling pathway in response to endoplasmic reticulum stress;cell cycle arrest;protein phosphatase type 1 activator activity;Golgi apparatus;cellular response to organic cyclic…
STMN1	5623.899452	-4.198722589	0.090731415	-46.27639272	0	0	ENSG00000117632	3925	stathmin 1 [Source:HGNC Symbol;Acc:HGNC:6510]""	GO:0031110;GO:0031115;GO:0007165;GO:0004871;GO:0031175;GO:0035556;GO:0005874;GO:0005737;GO:0070062;GO:0009615;GO:0016020;GO:0051493;GO:0043005;GO:0015631;GO:0007052;GO:0007409;GO:0051272;GO:0007420;GO:0005829;GO:0007019;GO:0005622;GO:0005515	neuron projection;intracellular signal transduction;negative regulation of microtubule polymerization;neuron projection development;tubulin binding;regulation of microtubule polymerization or depolymerization;cytoplasm;mitotic spindle organization;positive regulation of cellular component movement;response to virus;microtubule;protein binding;axonogenesis;cytosol;signal transducer activity;membra…
SPAG5	2335.207354	-3.885063056	0.096535068	-40.24509575	0	0	ENSG00000076382	10615	sperm associated antigen 5 [Source:HGNC Symbol;Acc:HGNC:13452]""	GO:0005737;GO:0000070;GO:0005515;GO:0035371;GO:0005634;GO:0030496;GO:0000922;GO:0005654;GO:0007051;GO:0072686;GO:0051988;GO:0051301;GO:0051294;GO:0000776;GO:0007059;GO:0005815;GO:0005876;GO:0000777	kinetochore;microtubule plus-end;cell division;protein binding;chromosome segregation;mitotic spindle;condensed chromosome kinetochore;spindle pole;spindle microtubule;spindle organization;establishment of spindle orientation;nucleus;regulation of attachment of spindle microtubules to kinetochore;nucleoplasm;cytoplasm;mitotic sister chromatid segregation;microtubule organizing center;midbody
FOXM1	1614.869781	-5.085217473	0.13218649	-38.47002421	0	0	ENSG00000111206	2305	forkhead box M1 [Source:HGNC Symbol;Acc:HGNC:3818]""	GO:0008284;GO:0090344;GO:0000086;GO:0030154;GO:0046578;GO:0003677;GO:0009653;GO:0007049;GO:0005737;GO:0043565;GO:0000122;GO:0005634;GO:0005654;GO:0006366;GO:0034698;GO:0000981;GO:0006351;GO:0042127;GO:0000278;GO:0006281;GO:2000377;GO:0019901;GO:0032873;GO:2000781;GO:0001558;GO:0045892;GO:0045893;GO:0006978;GO:0051726;GO:0003700;GO:0006355;GO:0051591;GO:0045944;GO:0071156;GO:0005515	mitotic cell cycle;negative regulation of cell aging;nucleoplasm;cytoplasm;regulation of cell cycle arrest;transcription from RNA polymerase II promoter;negative regulation of stress-activated MAPK cascade;RNA polymerase II transcription factor activity;transcription factor activity;protein binding;DNA binding;regulation of cell cycle;regulation of cell proliferation;DNA repair;negative regulatio…
DHCR24	2740.522255	-5.249459134	0.13265273	-39.57294461	0	0	ENSG00000116133	1718	24-dehydrocholesterol reductase [Source:HGNC Symbol;Acc:HGNC:2859]""	GO:0008104;GO:0005783;GO:0000246;GO:0008285;GO:0019899;GO:0005789;GO:0061024;GO:0044281;GO:0042987;GO:0007265;GO:0016491;GO:0005737;GO:0050660;GO:0016628;GO:0042605;GO:0016021;GO:0016020;GO:0031639;GO:0043066;GO:0008202;GO:0043588;GO:0005856;GO:0016125;GO:0006915;GO:0009888;GO:0007050;GO:0003824;GO:1901214;GO:0006979;GO:0055114;GO:0008203;GO:0050614;GO:0016614;GO:0009725;GO:0005829;GO:0030539;GO:…	regulation of neuron death;cell cycle arrest;male genitalia development;cytosol;cytoplasm;membrane organization;apoptotic process;endoplasmic reticulum;protein localization;cytoskeleton;response to oxidative stress;sterol metabolic process;amyloid precursor protein catabolic process;negative regulation of apoptotic process;small molecule metabolic process;negative regulation of cell proliferation…
FAM111B	4336.762173	-5.577165217	0.106490586	-52.37237799	0	0	ENSG00000189057	374393	family with sequence similarity 111 member B [Source:HGNC Symbol;Acc:HGNC:24200]""	GO:0005515	protein binding
SHCBP1	1580.242309	-4.763879759	0.12047412	-39.54276438	0	0	ENSG00000171241	79801	SHC SH2-domain binding protein 1 [Source:HGNC Symbol;Acc:HGNC:29547]""	GO:0042169;GO:2000177;GO:0008543;GO:0005515	regulation of neural precursor cell proliferation;protein binding;SH2 domain binding;fibroblast growth factor receptor signaling pathway
SLC35F1	2273.69585	5.627250413	0.121811542	46.19636478	0	0	ENSG00000196376	222553	solute carrier family 35 member F1 [Source:HGNC Symbol;Acc:HGNC:21483]""	GO:0016021;GO:0006810	integral component of membrane;transport
CENPF	7581.97286	-5.370761802	0.11315205	-47.46499792	0	0	ENSG00000117724	1063	centromere protein F [Source:HGNC Symbol;Acc:HGNC:1857]""	GO:0008022;GO:0005635;GO:0051382;GO:0000086;GO:0030496;GO:0030154;GO:0045120;GO:0005930;GO:0000785;GO:0007067;GO:0051301;GO:0005737;GO:0036064;GO:0007517;GO:0005819;GO:0021591;GO:0005813;GO:0045502;GO:0000940;GO:0001822;GO:0000922;GO:0005654;GO:0048471;GO:0016363;GO:0042803;GO:0016202;GO:0000278;GO:0008283;GO:0008134;GO:0015031;GO:0045892;GO:0051310;GO:0007059;GO:0007264;GO:0010389;GO:0000776;GO:…	mitotic cell cycle;protein homodimerization activity;dynein binding;nuclear matrix;cytosol;cytoplasm;chromosome segregation;condensed chromosome outer kinetochore;axoneme;spindle;chromosome;kinetochore;DNA biosynthetic process;pronucleus;metaphase plate congression;chromatin binding;cell division;protein binding;ciliary basal body;mitotic spindle assembly checkpoint;centrosome;kinetochore assembl…
DTL	2853.855831	-4.549458311	0.099519292	-45.71433573	0	0	ENSG00000143476	51514	denticleless E3 ubiquitin protein ligase homolog (Drosophila) [Source:HGNC Symbol;Acc:HGNC:30288]""	GO:0009411;GO:0042769;GO:0000209;GO:0005737;GO:0031572;GO:0005730;GO:0005813;GO:0005634;GO:0005654;GO:0006260;GO:0005694;GO:0006281;GO:0031965;GO:0006974;GO:0004842;GO:0031465;GO:0031464;GO:0043231;GO:0051726;GO:0019985;GO:0006513;GO:0006511;GO:0005515	nucleoplasm;cytoplasm;DNA replication;Cul4A-RING E3 ubiquitin ligase complex;ubiquitin-protein transferase activity;intracellular membrane-bounded organelle;response to UV;chromosome;cellular response to DNA damage stimulus;protein binding;protein monoubiquitination;regulation of cell cycle;protein polyubiquitination;DNA repair;nucleus;nuclear membrane;Cul4B-RING E3 ubiquitin ligase complex;centr…
ALPK1	1478.088074	4.182769253	0.103508329	40.40997748	0	0	ENSG00000073331	80216	alpha kinase 1 [Source:HGNC Symbol;Acc:HGNC:20917]""	GO:0006468;GO:0016310;GO:0016301;GO:0098779;GO:0004674;GO:0002230;GO:0098792;GO:0005524	protein phosphorylation;xenophagy;phosphorylation;mitophagy in response to mitochondrial depolarization;kinase activity;positive regulation of defense response to virus by host;ATP binding;protein serine/threonine kinase activity
HIST1H1B	3502.334214	-5.376437376	0.131714433	-40.81889326	0	0	ENSG00000184357	3009	histone cluster 1"	H1b [Source:HGNC Symbol;Acc:HGNC:4719]"	GO:0005720;GO:0070062;GO:0000122;GO:0006325;GO:0030307;GO:0044822;GO:0003677;GO:0071169;GO:0050821;GO:0031490;GO:0000790;GO:0042826;GO:0000786;GO:0005634;GO:0051574;GO:0006334
EIF2AK4	8462.751954	2.641244953	0.068517336	38.54856466	0	0	ENSG00000128829	440275	eukaryotic translation initiation factor 2 alpha kinase 4 [Source:HGNC Symbol;Acc:HGNC:19687]""	GO:0022626;GO:0007616;GO:0019081;GO:0034198;GO:0007612;GO:0032792;GO:0071264;GO:0060733;GO:0034644;GO:0046777;GO:0004694;GO:0039520;GO:0000049;GO:0002286;GO:0004674;GO:0045665;GO:0070417;GO:0010998;GO:0004672;GO:0005524;GO:0042803;GO:0044828;GO:0006468;GO:1990253;GO:0060259;GO:1990138;GO:0006446;GO:0032057;GO:0002821;GO:0036492;GO:0005844;GO:1900273;GO:0002230;GO:0005515;GO:0045947	cytosolic ribosome;positive regulation of adaptive immune response;protein homodimerization activity;positive regulation of defense response to virus by host;regulation of translational initiation by eIF2 alpha phosphorylation;viral translation;learning;regulation of eIF2 alpha phosphorylation by amino acid starvation;protein kinase activity;cellular response to amino acid starvation;neuron proje…
TRIB3	15935.62894	4.605772936	0.116091376	39.67368731	0	0	ENSG00000101255	57761	tribbles pseudokinase 3 [Source:HGNC Symbol;Acc:HGNC:16228]""	GO:0032436;GO:0006468;GO:0019899;GO:0043405;GO:0044281;GO:0032869;GO:0008543;GO:0055106;GO:0000122;GO:0032092;GO:0031434;GO:0005634;GO:0003714;GO:0005654;GO:1904030;GO:0004672;GO:0005524;GO:0005730;GO:0008286;GO:0006469;GO:0045087;GO:0031965;GO:1903507;GO:0004860;GO:0031625;GO:0007173;GO:0005886;GO:0048011;GO:0044255;GO:0048015;GO:0045599;GO:0019901;GO:0038095;GO:0051443;GO:0005829;GO:0070059;GO:…	intrinsic apoptotic signaling pathway in response to endoplasmic reticulum stress;nuclear membrane;regulation of glucose transport;cytosol;regulation of MAP kinase activity;negative regulation of fatty acid biosynthetic process;positive regulation of proteasomal ubiquitin-dependent protein catabolic process;transcription corepressor activity;negative regulation of protein kinase activity;negative…
PRR11	1393.392524	-5.528673406	0.141806795	-38.98736593	0	0	ENSG00000068489	55771	proline rich 11 [Source:HGNC Symbol;Acc:HGNC:25619]""	GO:0005737;GO:0005634;GO:0016020;GO:0051726	cytoplasm;regulation of cell cycle;nucleus;membrane
TNFRSF10B	4665.162619	3.216821408	0.074724804	43.04891067	0	0	ENSG00000120889	8795	tumor necrosis factor receptor superfamily member 10b [Source:HGNC Symbol;Acc:HGNC:11905]""	GO:1902041;GO:0006954;GO:0071260;GO:0033209;GO:0007165;GO:0097191;GO:0004872;GO:0007166;GO:0032496;GO:0042981;GO:0007275;GO:0006955;GO:0008625;GO:0007250;GO:0016021;GO:0045569;GO:0005031;GO:0005886;GO:0043123;GO:0042127;GO:0070266;GO:0010939;GO:0006919;GO:0009986;GO:0006915;GO:0012501;GO:0005887;GO:0097300;GO:0070059;GO:0005622;GO:0043154;GO:0005515;GO:0097296;GO:0034976	intrinsic apoptotic signaling pathway in response to endoplasmic reticulum stress;programmed necrotic cell death;response to lipopolysaccharide;extrinsic apoptotic signaling pathway;cell surface;receptor activity;cell surface receptor signaling pathway;TRAIL binding;multicellular organismal development;protein binding;intracellular;regulation of extrinsic apoptotic signaling pathway via death dom…
TFDP1	3386.786851	-3.376977028	0.087857126	-38.4371444	0	0	ENSG00000198176	7027	transcription factor Dp-1 [Source:HGNC Symbol;Acc:HGNC:11749]""	GO:0000082;GO:0097193;GO:0003677;GO:0007049;GO:0007219;GO:0005634;GO:0003713;GO:0005654;GO:0010467;GO:0006357;GO:0006367;GO:0000981;GO:0006351;GO:0070345;GO:0000278;GO:0008283;GO:0008134;GO:0006915;GO:1903506;GO:0012501;GO:0019904;GO:0007179;GO:0003700;GO:0006355;GO:1900740;GO:0045944;GO:0005515;GO:0005667	mitotic cell cycle;negative regulation of fat cell proliferation;positive regulation of protein insertion into mitochondrial membrane involved in apoptotic signaling pathway;nucleoplasm;transcription coactivator activity;regulation of transcription from RNA polymerase II promoter;transforming growth factor beta receptor signaling pathway;transcription factor activity;cell proliferation;protein do…
WDR76	2171.626097	-3.447824238	0.089981997	-38.316823	0	0	ENSG00000092470	79968	WD repeat domain 76 [Source:HGNC Symbol;Acc:HGNC:25773]""	GO:0005515	protein binding
TMEM140	4119.395678	3.690039377	0.097418004	37.87841273	0	0	ENSG00000146859	55281	transmembrane protein 140 [Source:HGNC Symbol;Acc:HGNC:21870]""	GO:0016021;GO:0005515	protein binding;integral component of membrane
INSIG1	8224.38217	-2.904933207	0.074037083	-39.23619203	0	0	ENSG00000186480	3638	insulin induced gene 1 [Source:HGNC Symbol;Acc:HGNC:6083]""	GO:0016126;GO:0005783;GO:0060363;GO:0005789;GO:0044281;GO:1901303;GO:0016021;GO:0008283;GO:0010894;GO:0032937;GO:0032933;GO:0006641;GO:0008152;GO:0060021;GO:0045599;GO:0008203;GO:0042472;GO:0042474;GO:0006991;GO:0006695;GO:0005515;GO:0045717	palate development;negative regulation of fatty acid biosynthetic process;negative regulation of cargo loading into COPII-coated vesicle;metabolic process;small molecule metabolic process;negative regulation of fat cell differentiation;sterol biosynthetic process;SREBP signaling pathway;cell proliferation;protein binding;endoplasmic reticulum;SREBP-SCAP-Insig complex;negative regulation of steroi…
FAM129A	4684.943977	3.262459748	0.069770082	46.76015366	0	0	ENSG00000135842	116496	family with sequence similarity 129 member A [Source:HGNC Symbol;Acc:HGNC:16784]""	GO:0005737;GO:0070062;GO:0016020;GO:0003674;GO:0005515;GO:0005886;GO:0001933;GO:0045727;GO:0001934;GO:0034976	negative regulation of protein phosphorylation;protein binding;molecular_function;positive regulation of protein phosphorylation;cytoplasm;membrane;positive regulation of translation;response to endoplasmic reticulum stress;plasma membrane;extracellular exosome
GTPBP2	5139.746572	3.025052941	0.08087122	37.40580317	3.14E-306	1.59E-303	ENSG00000172432	54676	GTP binding protein 2 [Source:HGNC Symbol;Acc:HGNC:4670]""	GO:0043231;GO:0003924;GO:0005622;GO:0008152;GO:0008150;GO:0005515;GO:0003746;GO:0006414;GO:0005525	translational elongation;protein binding;intracellular;GTPase activity;metabolic process;GTP binding;biological_process;intracellular membrane-bounded organelle;translation elongation factor activity
CD9	1589.284592	-4.135776679	0.110627525	-37.3846987	6.93E-306	3.40E-303	ENSG00000010278	928	CD9 molecule [Source:HGNC Symbol;Acc:HGNC:1709]""	GO:0009897;GO:0009414;GO:0005178;GO:0007596;GO:0006928;GO:0014003;GO:0007166;GO:0005925;GO:0030666;GO:0070062;GO:0007342;GO:0031092;GO:0030913;GO:0002576;GO:0016020;GO:0030669;GO:0008285;GO:0007420;GO:0032504;GO:0016324;GO:0009986;GO:0007338;GO:0005887;GO:0005886;GO:0007155;GO:1903561;GO:0030168;GO:0005615;GO:0031623;GO:0071404;GO:0005515;GO:0016021	movement of cell or subcellular component;apical plasma membrane;extracellular vesicle;platelet alpha granule membrane;cell surface;fusion of sperm to egg plasma membrane;platelet degranulation;negative regulation of cell proliferation;plasma membrane;extracellular space;endocytic vesicle membrane;protein binding;external side of plasma membrane;single fertilization;oligodendrocyte development;in…
DDIT3	2761.796856	3.95198702	0.10581608	37.34769821	2.76E-305	1.32E-302	ENSG00000175197	1649	DNA damage inducible transcript 3 [Source:HGNC Symbol;Acc:HGNC:2726]""	GO:0005770;GO:0042594;GO:0042542;GO:0048568;GO:0008140;GO:0032792;GO:1902237;GO:1990617;GO:0043522;GO:0051898;GO:0043525;GO:0005654;GO:0036488;GO:0044324;GO:0005737;GO:0044267;GO:0006986;GO:0006983;GO:0000122;GO:0043161;GO:0005634;GO:0003714;GO:0007050;GO:2000016;GO:0051209;GO:0035976;GO:0043065;GO:0043392;GO:0045893;GO:0045662;GO:0045944;GO:0042789;GO:0007584;GO:0090090;GO:1990440;GO:0043565;GO:…	intrinsic apoptotic signaling pathway in response to endoplasmic reticulum stress;positive regulation of neuron apoptotic process;positive regulation of endoplasmic reticulum stress-induced intrinsic apoptotic signaling pathway;CHOP-C/EBP complex;RNA polymerase II core promoter proximal region sequence-specific DNA binding;embryonic organ development;response to amphetamine;negative regulation of…
NUSAP1	2701.233839	-3.72122493	0.10000203	-37.2114938	4.45E-303	2.07E-300	ENSG00000137804	51203	nucleolar and spindle associated protein 1 [Source:HGNC Symbol;Acc:HGNC:18538]""	GO:0005737;GO:0045840;GO:0000070;GO:0005730;GO:0005819;GO:0005874;GO:0044822;GO:0000281;GO:0008017;GO:0040001;GO:0005515;GO:0003677;GO:0007076;GO:0005694;GO:0005634;GO:0005876	nucleolus;spindle microtubule;microtubule;protein binding;mitotic chromosome condensation;establishment of mitotic spindle localization;positive regulation of mitotic nuclear division;poly(A) RNA binding;mitotic cytokinesis;nucleus;cytoplasm;DNA binding;mitotic sister chromatid segregation;spindle;chromosome;microtubule binding
CCNA2	1328.868749	-6.040471662	0.162344941	-37.20763718	5.14E-303	2.33E-300	ENSG00000145386	890	cyclin A2 [Source:HGNC Symbol;Acc:HGNC:1578]""	GO:0000086;GO:0048146;GO:0007067;GO:0051301;GO:0044320;GO:0005737;GO:0032355;GO:0071373;GO:0090102;GO:0001940;GO:0005634;GO:0036120;GO:0005654;GO:0071314;GO:0071456;GO:0005794;GO:0000278;GO:0031100;GO:0071392;GO:0033762;GO:0019901;GO:0045893;GO:0016032;GO:0007265;GO:0071407;GO:0000079;GO:0001939;GO:0005515;GO:0007095;GO:0071732;GO:1990314	mitotic cell cycle;Golgi apparatus;cellular response to organic cyclic compound;nucleoplasm;cytoplasm;response to glucagon;cellular response to leptin stimulus;positive regulation of fibroblast proliferation;cell division;protein binding;male pronucleus;mitotic G2 DNA damage checkpoint;cellular response to insulin-like growth factor stimulus;cellular response to estradiol stimulus;cellular respon…
CDCA5	2108.672947	-4.685291756	0.126028263	-37.17651602	1.64E-302	7.22E-300	ENSG00000146670	113130	cell division cycle associated 5 [Source:HGNC Symbol;Acc:HGNC:14626]""	GO:0000082;GO:0000785;GO:0007064;GO:0007067;GO:0008278;GO:0051301;GO:0005737;GO:0071922;GO:0006302;GO:0005634;GO:0031536;GO:0005654;GO:0007080;GO:0005694;GO:0000278;GO:0000790;GO:0005886;GO:0007076;GO:0000775;GO:1901989;GO:0005829;GO:0005515;GO:0003682	mitotic cell cycle;cytosol;cytoplasm;positive regulation of exit from mitosis;plasma membrane;chromatin binding;cell division;protein binding;nucleoplasm;chromosome;mitotic metaphase plate congression;nuclear chromatin;chromatin;double-strand break repair;mitotic nuclear division;nucleus;regulation of cohesin localization to chromatin;G1/S transition of mitotic cell cycle;mitotic chromosome conde…
TMEM178B	1443.434436	-4.063129041	0.109747187	-37.02262591	4.95E-300	2.13E-297	ENSG00000261115	100507421	transmembrane protein 178B [Source:HGNC Symbol;Acc:HGNC:44112]""	GO:0016021	integral component of membrane
TPX2	2795.421732	-5.82172782	0.157454609	-36.97400695	3.00E-299	1.26E-296	ENSG00000088325	22974	TPX2"	microtubule-associated [Source:HGNC Symbol;Acc:HGNC:1249]"	GO:0005737;GO:0005654;GO:0043203;GO:0005819;GO:0008283;GO:0005634;GO:0006915;GO:0060236;GO:0061676;GO:0032147;GO:0019901;GO:0015630;GO:0090307;GO:0005524;GO:0005515;GO:0007067;GO:0000922;GO:0005874;GO:0051301;GO:0005525
KLHL6	41500.1151	2.38606485	0.064650431	36.90717628	3.55E-298	1.46E-295	ENSG00000172578	89857	kelch like family member 6 [Source:HGNC Symbol;Acc:HGNC:18653]""	GO:0002467;GO:0050853;GO:0005515	germinal center formation;protein binding;B cell receptor signaling pathway
ERN1	49577.68231	3.103530712	0.08453647	36.71232908	4.64E-295	1.86E-292	ENSG00000178607	2081	endoplasmic reticulum to nucleus signaling 1 [Source:HGNC Symbol;Acc:HGNC:3449]""	GO:0000287;GO:0005783;GO:0019899;GO:0005789;GO:0030176;GO:1990597;GO:0004672;GO:1990630;GO:0046777;GO:0036289;GO:0007257;GO:0006987;GO:0030544;GO:0005637;GO:0004540;GO:0004521;GO:0005739;GO:0005524;GO:0004674;GO:0006397;GO:0071333;GO:1901142;GO:0006402;GO:0051879;GO:0016241;GO:0042803;GO:0005737;GO:0006468;GO:0033120;GO:0044267;GO:1990332;GO:1990604;GO:0036498;GO:0043531;GO:0090502;GO:0007050;GO:…	peptidyl-serine trans-autophosphorylation;endothelial cell proliferation;peptidyl-serine autophosphorylation;cell cycle arrest;protein homodimerization activity;cytoplasm;mRNA splicing;endonuclease activity;identical protein binding;RNA phosphodiester bond hydrolysis;endoplasmic reticulum;mitochondrion;ribonuclease activity;intrinsic apoptotic signaling pathway in response to endoplasmic reticulu…
CCNF	1300.585582	-4.24560389	0.116021621	-36.59321292	3.67E-293	1.44E-290	ENSG00000162063	899	cyclin F [Source:HGNC Symbol;Acc:HGNC:1591]""	GO:0001890;GO:0051726;GO:0005634;GO:0000320;GO:0031146;GO:0005814;GO:0016567;GO:0010826;GO:0019005;GO:0005515;GO:0007067;GO:0051301	re-entry into mitotic cell cycle;SCF ubiquitin ligase complex;placenta development;cell division;protein binding;mitotic nuclear division;centriole;protein ubiquitination;regulation of cell cycle;negative regulation of centrosome duplication;SCF-dependent proteasomal ubiquitin-dependent protein catabolic process;nucleus
RACGAP1	1849.932742	-3.388435714	0.092925599	-36.46396422	4.13E-291	1.59E-288	ENSG00000161800	29127	Rac GTPase activating protein 1 [Source:HGNC Symbol;Acc:HGNC:9804]""	GO:0007018;GO:0007596;GO:0009790;GO:0001669;GO:0007165;GO:0008272;GO:0035556;GO:0005874;GO:0005737;GO:0072686;GO:0070062;GO:0005634;GO:0000281;GO:0097149;GO:0005547;GO:0005654;GO:0032467;GO:0046872;GO:0051056;GO:0019886;GO:0008017;GO:0005096;GO:0032154;GO:0019901;GO:0007283;GO:0051988;GO:0007405;GO:0007264;GO:0051233;GO:0031234;GO:0043547;GO:0000915;GO:0048487;GO:0005829;GO:0030496;GO:0051256;GO:…	spindle midzone;intracellular signal transduction;cytosol;cytoplasm;embryo development;alpha-tubulin binding;positive regulation of GTPase activity;mitotic spindle midzone assembly;cleavage furrow;microtubule;protein binding;midbody;nucleoplasm;mitotic cytokinesis;regulation of attachment of spindle microtubules to kinetochore;centralspindlin complex;phosphatidylinositol-3;neuroblast proliferatio…
MCM2	4692.042422	-3.192809145	0.088244643	-36.18133685	1.20E-286	4.50E-284	ENSG00000073111	4171	minichromosome maintenance complex component 2 [Source:HGNC Symbol;Acc:HGNC:6944]""	GO:0042393;GO:0000082;GO:0019899;GO:0000785;GO:0000784;GO:0003677;GO:0003678;GO:0007049;GO:0005737;GO:0042555;GO:0005634;GO:0071353;GO:0005654;GO:0006260;GO:0046872;GO:0006268;GO:0005524;GO:0015630;GO:0000278;GO:0032508;GO:0006334;GO:0006270;GO:0003688;GO:0005664;GO:0005515;GO:0006271	mitotic cell cycle;microtubule cytoskeleton;nucleoplasm;cytoplasm;MCM complex;DNA replication initiation;cellular response to interleukin-4;DNA unwinding involved in DNA replication;protein binding;DNA binding;ATP binding;DNA strand elongation involved in DNA replication;DNA duplex unwinding;DNA replication;DNA helicase activity;chromatin;DNA replication origin binding;nuclear chromosome;metal io…
BEX2	1485.286015	4.682220946	0.129415766	36.17967961	1.27E-286	4.68E-284	ENSG00000133134	84707	brain expressed X-linked 2 [Source:HGNC Symbol;Acc:HGNC:30933]""	GO:0005737;GO:0051726;GO:0005634;GO:0006915;GO:0005515;GO:0042981;GO:0007049	protein binding;apoptotic process;regulation of apoptotic process;regulation of cell cycle;cell cycle;cytoplasm;nucleus
SCD	18115.4909	-2.225820516	0.06181383	-36.00845489	6.17E-284	2.22E-281	ENSG00000099194	6319	stearoyl-CoA desaturase (delta-9-desaturase) [Source:HGNC Symbol;Acc:HGNC:10571]""	GO:0016491;GO:0006629;GO:0006636;GO:0016021;GO:0016020;GO:0005789;GO:0019432;GO:0035338;GO:0044281;GO:0044255;GO:0004768;GO:0005506;GO:0055114;GO:0005783	endoplasmic reticulum membrane;unsaturated fatty acid biosynthetic process;lipid metabolic process;iron ion binding;long-chain fatty-acyl-CoA biosynthetic process;oxidoreductase activity;small molecule metabolic process;cellular lipid metabolic process;endoplasmic reticulum;triglyceride biosynthetic process;membrane;stearoyl-CoA 9-desaturase activity;integral component of membrane;oxidation-reduc…
ZWINT	1149.80829	-5.124213567	0.142891215	-35.86094189	1.24E-281	4.39E-279	ENSG00000122952	11130	ZW10 interacting kinetochore protein [Source:HGNC Symbol;Acc:HGNC:13195]""	GO:0005737;GO:0043005;GO:0000070;GO:0000278;GO:0047485;GO:0005829;GO:0007264;GO:0043231;GO:0000776;GO:0005515;GO:0051649;GO:0030425;GO:0000777;GO:0005634;GO:0051301;GO:0007093	kinetochore;mitotic cell cycle;dendrite;cell division;protein binding;condensed chromosome kinetochore;cytosol;protein N-terminus binding;nucleus;establishment of localization in cell;cytoplasm;intracellular membrane-bounded organelle;mitotic sister chromatid segregation;small GTPase mediated signal transduction;mitotic cell cycle checkpoint;neuron projection
PLK1	1301.197539	-6.245503068	0.174515223	-35.7877264	1.71E-280	5.94E-278	ENSG00000166851	5347	polo-like kinase 1 [Source:HGNC Symbol;Acc:HGNC:9077]""	GO:0005730;GO:0018105;GO:0032436;GO:0051726;GO:0000086;GO:0071168;GO:0010800;GO:0000780;GO:0051439;GO:0051437;GO:0030071;GO:0005876;GO:0005737;GO:0007346;GO:0005819;GO:0031572;GO:0000122;GO:0000942;GO:0005634;GO:0000281;GO:0000922;GO:0005654;GO:0004674;GO:0043066;GO:0004672;GO:0010997;GO:0008017;GO:0005524;GO:0045143;GO:0000910;GO:0006468;GO:0015630;GO:0000278;GO:0007067;GO:0008283;GO:0051297;GO:…	regulation of protein binding;mitotic cell cycle;spindle midzone;positive regulation of proteasomal ubiquitin-dependent protein catabolic process;positive regulation of peptidyl-threonine phosphorylation;microtubule cytoskeleton;cytosol;cytoplasm;chromatin;regulation of mitotic metaphase/anaphase transition;mitotic nuclear envelope disassembly;protein ubiquitination;establishment of protein local…
NCAPH	1072.037466	-4.469725816	0.125654769	-35.57147773	3.87E-277	1.31E-274	ENSG00000121152	23397	non-SMC condensin I complex subunit H [Source:HGNC Symbol;Acc:HGNC:1112]""	GO:0000278;GO:0005829;GO:0016020;GO:0000796;GO:0005515;GO:0007076;GO:0005634;GO:0051301	mitotic cell cycle;cell division;protein binding;mitotic chromosome condensation;cytosol;condensin complex;membrane;nucleus
HIST1H2BH	2867.683231	-5.947755895	0.167355094	-35.53973611	1.20E-276	3.99E-274	ENSG00000275713	8345	histone cluster 1"	H2bh [Source:HGNC Symbol;Acc:HGNC:4755]"	GO:0005737;GO:0070062;GO:0006325;GO:0006334;GO:0003677;GO:0005654;GO:0000786;GO:0000788;GO:0046982;GO:0005634
TRIP13	1268.137348	-4.463630587	0.125706659	-35.50830671	3.66E-276	1.20E-273	ENSG00000071539	9319	thyroid hormone receptor interactor 13 [Source:HGNC Symbol;Acc:HGNC:12307]""	GO:0007144;GO:0006302;GO:0005634;GO:0007286;GO:0003712;GO:1903506;GO:0001673;GO:0007283;GO:0005524;GO:0005515;GO:0006366;GO:0007131;GO:0007130;GO:0048477;GO:0001556;GO:0042802;GO:0007141	oogenesis;male meiosis I;double-strand break repair;protein binding;reciprocal meiotic recombination;spermatid development;identical protein binding;female meiosis I;male germ cell nucleus;nucleus;synaptonemal complex assembly;regulation of nucleic acid-templated transcription;transcription cofactor activity;spermatogenesis;ATP binding;oocyte maturation;transcription from RNA polymerase II promot…
MGAT5	8877.585309	-2.283709839	0.06433216	-35.49872763	5.14E-276	1.65E-273	ENSG00000152127	4249	mannosyl (alpha-1"	6-)-glycoprotein beta-1	6-N-acetyl-glucosaminyltransferase [Source:HGNC Symbol;Acc:HGNC:7049]"
CDK1	1392.55641	-6.319476613	0.178050538	-35.49260053	6.39E-276	2.02E-273	ENSG00000170312	983	cyclin-dependent kinase 1 [Source:HGNC Symbol;Acc:HGNC:1722]""	GO:0000187;GO:0018107;GO:0055015;GO:0018105;GO:0034501;GO:0000086;GO:0042493;GO:0000082;GO:0000083;GO:0030261;GO:0060045;GO:0014070;GO:0010628;GO:0051439;GO:0000784;GO:0004693;GO:0008353;GO:0051437;GO:0005634;GO:0016572;GO:0005876;GO:0030332;GO:0007344;GO:0046688;GO:0072686;GO:0070062;GO:0070301;GO:0030544;GO:0005813;GO:0090166;GO:0016020;GO:0009636;GO:0005739;GO:0005654;GO:0004674;GO:0043066;GO:…	mitotic cell cycle;epithelial cell differentiation;cytosol;histone kinase activity;DNA replication;positive regulation of protein import into nucleus;positive regulation of DNA replication;apoptotic process;RNA polymerase II carboxy-terminal domain kinase activity;response to organonitrogen compound;response to axon injury;pronuclear fusion;mitotic nuclear envelope disassembly;mitochondrion;regul…
TACC3	2049.408821	-3.556719515	0.100631893	-35.34385978	1.25E-273	3.86E-271	ENSG00000013810	10460	transforming"	acidic coiled-coil containing protein 3 [Source:HGNC Symbol;Acc:HGNC:11524]"	GO:0005737;GO:0015630;GO:0008283;GO:0000226;GO:0005515;GO:0021987
EXO1	1122.673619	-4.861858725	0.138021813	-35.22529242	8.20E-272	2.50E-269	ENSG00000174371	9156	exonuclease 1 [Source:HGNC Symbol;Acc:HGNC:3511]""	GO:0045190;GO:0006298;GO:0090305;GO:0003677;GO:0035312;GO:0002455;GO:0005634;GO:0005737;GO:0008409;GO:0051321;GO:0006302;GO:0000724;GO:0004527;GO:0004523;GO:0005654;GO:0046872;GO:0090502;GO:0006281;GO:0016788;GO:0003824;GO:0048256;GO:0045145;GO:0006310;GO:0045003;GO:0004518;GO:0005515;GO:0003682;GO:0051908;GO:0016446	hydrolase activity;cytoplasm;RNA phosphodiester bond hydrolysis;nuclease activity;5'-3' exodeoxyribonuclease activity;chromatin binding;protein binding;DNA binding;double-strand break repair via homologous recombination;nucleoplasm;metal ion binding;DNA repair;double-stranded DNA 5'-3' exodeoxyribonuclease activity;double-strand break repair;double-strand break repair via synthesis-dependent stra…
KIFC1	1518.744025	-5.08927049	0.14465476	-35.18218469	3.74E-271	1.12E-268	ENSG00000237649	3833	kinesin family member C1 [Source:HGNC Symbol;Acc:HGNC:6389]""	GO:0016020;GO:0005819;GO:0008152;GO:0005515;GO:0005874;GO:0008017;GO:0007596;GO:0007018;GO:0005634;GO:0000070;GO:0007283;GO:0007080;GO:0003777;GO:0016887;GO:0005524;GO:0005871;GO:0005815;GO:0090307;GO:0005769;GO:0051301	kinesin complex;ATP binding;microtubule-based movement;spermatogenesis;cell division;protein binding;membrane;mitotic spindle assembly;microtubule organizing center;metabolic process;microtubule;nucleus;microtubule motor activity;early endosome;blood coagulation;mitotic sister chromatid segregation;mitotic metaphase plate congression;spindle;ATPase activity;microtubule binding
CASC5	2461.016304	-4.097171388	0.117199431	-34.95896989	9.46E-268	2.79E-265	ENSG00000137812	57082	cancer susceptibility candidate 5 [Source:HGNC Symbol;Acc:HGNC:24054]""	GO:0005737;GO:0000777;GO:0005829;GO:0007264;GO:0071173;GO:0034080;GO:0070062;GO:0000278;GO:0010923;GO:0005634;GO:0008608;GO:0001669;GO:0005515;GO:0007067;GO:0001675;GO:0005654;GO:0006334;GO:0051301;GO:0034501	mitotic cell cycle;acrosome assembly;cell division;protein binding;mitotic nuclear division;nucleosome assembly;condensed chromosome kinetochore;CENP-A containing nucleosome assembly;negative regulation of phosphatase activity;cytosol;protein localization to kinetochore;spindle assembly checkpoint;cytoplasm;nucleus;nucleoplasm;small GTPase mediated signal transduction;attachment of spindle microt…
CDC6	1738.317358	-3.213282929	0.091971221	-34.93791744	1.98E-267	5.72E-265	ENSG00000094804	990	cell division cycle 6 [Source:HGNC Symbol;Acc:HGNC:1744]""	GO:0005794;GO:0048146;GO:0000082;GO:0000083;GO:0007067;GO:0000166;GO:0030071;GO:0051301;GO:0005737;GO:1904117;GO:0005634;GO:0000922;GO:0005654;GO:0006260;GO:0032467;GO:0005524;GO:0008285;GO:0000278;GO:0019900;GO:0008156;GO:0051984;GO:0051233;GO:0007089;GO:1904385;GO:0000076;GO:0005829;GO:0006270;GO:0045737;GO:0005515;GO:0000079	mitotic cell cycle;spindle midzone;Golgi apparatus;DNA replication checkpoint;nucleoplasm;cytoplasm;DNA replication;regulation of mitotic metaphase/anaphase transition;regulation of transcription involved in G1/S transition of mitotic cell cycle;kinase binding;nucleotide binding;negative regulation of cell proliferation;positive regulation of fibroblast proliferation;cell division;protein binding…
TRPM8	5076.147759	2.313956653	0.066283915	34.90977669	5.28E-267	1.51E-264	ENSG00000144481	79054	transient receptor potential cation channel"	subfamily M	member 8 [Source:HGNC Symbol;Acc:HGNC:17961]"
KIF23	1136.77508	-5.781295884	0.165751748	-34.87924525	1.53E-266	4.30E-264	ENSG00000137807	9493	kinesin family member 23 [Source:HGNC Symbol;Acc:HGNC:6392]""	GO:0007018;GO:0007596;GO:0016887;GO:0005871;GO:0000022;GO:0005925;GO:0005874;GO:0072686;GO:0045171;GO:0005813;GO:0005634;GO:0000281;GO:0097149;GO:0005654;GO:0032467;GO:0003777;GO:0000278;GO:0019886;GO:0008017;GO:0005819;GO:0008152;GO:0000910;GO:0005829;GO:0030496;GO:0051256;GO:0005524;GO:0005515	mitotic cell cycle;cytosol;metabolic process;spindle;intercellular bridge;mitotic spindle midzone assembly;microtubule;protein binding;midbody;nucleoplasm;focal adhesion;mitotic cytokinesis;ATP binding;centralspindlin complex;cytokinesis;ATPase activity;microtubule binding;kinesin complex;microtubule-based movement;antigen processing and presentation of exogenous peptide antigen via MHC class II;…
MCM4	8093.566596	-3.702751281	0.106290629	-34.83610289	6.91E-266	1.91E-263	ENSG00000104738	4173	minichromosome maintenance complex component 4 [Source:HGNC Symbol;Acc:HGNC:6947]""	GO:0016020;GO:0042555;GO:0000278;GO:0004003;GO:0006271;GO:0006270;GO:0000082;GO:0003697;GO:0005654;GO:0006260;GO:0000784;GO:0005515;GO:0003677;GO:0003678;GO:0006268;GO:0005634;GO:0005524	mitotic cell cycle;DNA binding;DNA unwinding involved in DNA replication;DNA replication initiation;G1/S transition of mitotic cell cycle;protein binding;MCM complex;membrane;ATP-dependent DNA helicase activity;single-stranded DNA binding;nucleoplasm;nuclear chromosome;ATP binding;DNA strand elongation involved in DNA replication;nucleus;DNA replication;DNA helicase activity
PRC1	1724.794058	-3.048812295	0.087665245	-34.77789042	5.25E-265	1.43E-262	ENSG00000198901	9055	protein regulator of cytokinesis 1 [Source:HGNC Symbol;Acc:HGNC:9341]""	GO:0000910;GO:0008284;GO:0005819;GO:0015630;GO:0005634;GO:0005829;GO:0005654;GO:0030496;GO:0005737;GO:0000922;GO:0019901;GO:0005876;GO:0019894;GO:0000226;GO:0070938;GO:0005515;GO:0005886;GO:0000022;GO:0007264;GO:0008017;GO:0042802	microtubule cytoskeleton organization;protein kinase binding;microtubule cytoskeleton;cytosol;protein binding;identical protein binding;spindle pole;cytoplasm;spindle microtubule;mitotic spindle elongation;nucleus;nucleoplasm;kinesin binding;contractile ring;positive regulation of cell proliferation;spindle;small GTPase mediated signal transduction;cytokinesis;midbody;plasma membrane;microtubule …
GTSE1	1261.696136	-4.587188674	0.131982427	-34.7560564	1.12E-264	3.00E-262	ENSG00000075218	51512	G2 and S-phase expressed 1 [Source:HGNC Symbol;Acc:HGNC:13698]""	GO:0007017;GO:0016020;GO:0005881;GO:0006977;GO:0003674;GO:0005515	microtubule-based process;protein binding;molecular_function;cytoplasmic microtubule;membrane;DNA damage response
SKA1	1058.143044	-4.507224817	0.129776118	-34.73077245	2.70E-264	7.13E-262	ENSG00000262634	220134	spindle and kinetochore associated complex subunit 1 [Source:HGNC Symbol;Acc:HGNC:28109]""	GO:0031110;;GO:0000278;GO:0005829;GO:0000940;GO:0051301;GO:0005515;GO:0007059;GO:0007067;GO:0007264;GO:0008017;GO:0005876	;mitotic cell cycle;regulation of microtubule polymerization or depolymerization;cell division;protein binding;mitotic nuclear division;chromosome segregation;condensed chromosome outer kinetochore;spindle microtubule;cytosol;small GTPase mediated signal transduction;microtubule binding
MYBL2	3749.723949	-3.771952388	0.108718243	-34.69475132	9.45E-264	2.46E-261	ENSG00000101057	4605	v-myb avian myeloblastosis viral oncogene homolog-like 2 [Source:HGNC Symbol;Acc:HGNC:7548]""	GO:0000278;GO:0051726;GO:0000086;GO:0005634;GO:0003677;GO:0005654;GO:0003700;GO:0001077;GO:0045944;GO:0005515;GO:0006366;GO:0000978;GO:0090307;GO:0031523	mitotic cell cycle;Myb complex;transcription factor activity;nucleoplasm;protein binding;DNA binding;RNA polymerase II core promoter proximal region sequence-specific DNA binding;mitotic spindle assembly;G2/M transition of mitotic cell cycle;nucleus;transcription from RNA polymerase II promoter;positive regulation of transcription from RNA polymerase II promoter;transcriptional activator activity…
KIF11	3046.046656	-4.125214137	0.119163507	-34.61809933	1.35E-262	3.45E-260	ENSG00000138160	3832	kinesin family member 11 [Source:HGNC Symbol;Acc:HGNC:6388]""	GO:0007596;GO:0090307;GO:0005871;GO:0007067;GO:0005874;GO:0051225;GO:0051301;GO:0005737;GO:0007100;GO:0005819;GO:0016020;GO:0000922;GO:0005876;GO:0032403;GO:0003777;GO:0019886;GO:0008017;GO:0019901;GO:0007051;GO:0007052;GO:0046602;GO:0008152;GO:0007059;GO:0008574;GO:0005829;GO:0007018;GO:0005524	cytosol;cytoplasm;mitotic spindle organization;chromosome segregation;metabolic process;spindle;mitotic centrosome separation;ATP-dependent microtubule motor activity;microtubule;spindle microtubule;ATP binding;membrane;microtubule binding;kinesin complex;protein complex binding;microtubule-based movement;antigen processing and presentation of exogenous peptide antigen via MHC class II;mitotic nu…
NFE2L1	39441.64838	2.742027361	0.079539275	34.47387934	1.98E-260	4.99E-258	ENSG00000082641	4779	nuclear factor"	erythroid 2 like 1 [Source:HGNC Symbol;Acc:HGNC:7781]"	GO:0005789;GO:0003677;GO:0009653;GO:0001205;GO:0005737;GO:0043565;GO:0001190;GO:0006783;GO:0016021;GO:0003712;GO:0006366;GO:0000976;GO:0000980;GO:0030218;GO:0045893;GO:0006954;GO:0034599;GO:0003700;GO:0006355;GO:0006357;GO:0045944;GO:0005515;GO:0005634
SARS	6853.01697	2.520446109	0.073188038	34.43795154	6.82E-260	1.70E-257	ENSG00000031698	6301	seryl-tRNA synthetase [Source:HGNC Symbol;Acc:HGNC:10537]""	GO:0005737;GO:0006434;GO:0004812;GO:0008033;GO:0070062;GO:0005829;GO:0097056;GO:0004828;GO:0000166;GO:0010467;GO:0003723;GO:0006418;GO:0006412;GO:0005524	tRNA aminoacylation for protein translation;nucleotide binding;selenocysteinyl-tRNA(Sec) biosynthetic process;seryl-tRNA aminoacylation;RNA binding;cytosol;ATP binding;cytoplasm;aminoacyl-tRNA ligase activity;translation;serine-tRNA ligase activity;gene expression;tRNA processing;extracellular exosome
KIF18B	1156.81387	-5.247185207	0.152833027	-34.33279644	2.54E-258	6.24E-256	ENSG00000186185	146909	kinesin family member 18B [Source:HGNC Symbol;Acc:HGNC:27102]""	GO:0005737;GO:0008574;GO:0000070;GO:0000278;GO:0005515;GO:0051301;GO:0005634;GO:0035371;GO:0008017;GO:0007018;GO:0007019;GO:0003774;GO:0019894;GO:0000235;GO:0005524;GO:0008152;GO:0005871;GO:1990752;GO:0005874;GO:0051302;GO:0003777	kinesin complex;astral microtubule;microtubule-based movement;cytoplasm;microtubule plus-end;motor activity;mitotic cell cycle;microtubule;protein binding;microtubule end;ATP-dependent microtubule motor activity;metabolic process;cell division;nucleus;microtubule motor activity;regulation of cell division;ATP binding;microtubule depolymerization;mitotic sister chromatid segregation;kinesin bindin…
TRAM2	15431.25593	-2.266519896	0.066300943	-34.18533437	3.99E-256	9.66E-254	ENSG00000065308	9697	translocation associated membrane protein 2 [Source:HGNC Symbol;Acc:HGNC:16855]""	GO:0032964;GO:0015031;GO:0016021;GO:0005515	collagen biosynthetic process;protein binding;integral component of membrane;protein transport
NCAPG2	4508.34975	-3.020040291	0.088857754	-33.98735778	3.43E-253	8.17E-251	ENSG00000146918	54892	non-SMC condensin II complex subunit G2 [Source:HGNC Symbol;Acc:HGNC:21904]""	GO:0005654;GO:0001833;GO:0035064;GO:0000278;GO:0005634;GO:0016020;GO:0030261;GO:0005488;GO:0005515;GO:0007067;GO:0051301	mitotic cell cycle;inner cell mass cell proliferation;cell division;protein binding;mitotic nuclear division;binding;methylated histone binding;nucleus;membrane;nucleoplasm;chromosome condensation
E2F2	2957.599666	-4.36654424	0.128572218	-33.96180235	8.17E-253	1.92E-250	ENSG00000007968	1870	E2F transcription factor 2 [Source:HGNC Symbol;Acc:HGNC:3114]""	GO:0006367;GO:0051726;GO:0003700;GO:0008134;GO:1990086;GO:0005654;GO:0006355;GO:0005515;GO:0005667;GO:0003677;GO:0001047;GO:0072332;GO:0005634;GO:0000278	mitotic cell cycle;transcription factor binding;intrinsic apoptotic signaling pathway by p53 class mediator;transcription initiation from RNA polymerase II promoter;transcription factor activity;nucleoplasm;protein binding;DNA binding;regulation of transcription;regulation of cell cycle;nucleus;transcription factor complex;lens fiber cell apoptotic process;core promoter binding
HIST1H2AJ	1226.09538	-4.735567621	0.139462797	-33.955777	1.00E-252	2.33E-250	ENSG00000276368	8331	histone cluster 1"	H2aj [Source:HGNC Symbol;Acc:HGNC:4727]"	GO:0070062;GO:0006342;GO:0005634;GO:0003677;GO:0000790;GO:0008150;GO:0000786;GO:0003674;GO:0046982
DEPTOR	4822.136947	-2.207623942	0.065609602	-33.64787884	3.35E-248	7.68E-246	ENSG00000155792	64798	DEP domain containing MTOR-interacting protein [Source:HGNC Symbol;Acc:HGNC:22953]""	GO:2001236;GO:0045792;GO:0005622;GO:0006469;GO:0005515;GO:0032007;GO:0035556	intracellular signal transduction;negative regulation of cell size;protein binding;intracellular;regulation of extrinsic apoptotic signaling pathway;negative regulation of protein kinase activity;negative regulation of TOR signaling
HIST1H2BI	2369.048024	-4.055827942	0.120967106	-33.52835388	1.86E-246	4.22E-244	ENSG00000278588	8346	histone cluster 1"	H2bi [Source:HGNC Symbol;Acc:HGNC:4756]"	GO:0005737;GO:0046982;GO:0070062;GO:0019731;GO:0006325;GO:0006334;GO:0003677;GO:0005654;GO:0050830;GO:0005515;GO:0000786;GO:0000788;GO:0002227;GO:0005634;GO:0005615
HEMGN	1051.385028	-6.015125776	0.180559831	-33.31375391	2.44E-243	5.46E-241	ENSG00000136929	55363	hemogen [Source:HGNC Symbol;Acc:HGNC:17509]""	GO:0005654;GO:0045667;GO:0030154;GO:0007275;GO:0005515	nucleoplasm;protein binding;multicellular organismal development;regulation of osteoblast differentiation;cell differentiation
AARS	20314.9135	2.313890185	0.069568945	33.26038923	1.44E-242	3.19E-240	ENSG00000090861	16	alanyl-tRNA synthetase [Source:HGNC Symbol;Acc:HGNC:20]""	GO:0006450;GO:0006457;GO:0002161;GO:0043524;GO:0034620;GO:0003676;GO:0050905;GO:0016597;GO:0005737;GO:0043200;GO:0004813;GO:0000049;GO:0070062;GO:0050885;GO:0001942;GO:0016020;GO:0000166;GO:0010467;GO:0006400;GO:0046872;GO:0005524;GO:0008033;GO:0006419;GO:0016876;GO:0030968;GO:0005829;GO:0043039;GO:0043588;GO:0005515;GO:0006418;GO:0021680	tRNA aminoacylation for protein translation;tRNA aminoacylation;cytosol;cytoplasm;alanyl-tRNA aminoacylation;nucleotide binding;cellular response to unfolded protein;protein binding;endoplasmic reticulum unfolded protein response;protein folding;amino acid binding;metal ion binding;membrane;gene expression;tRNA processing;ATP binding;alanine-tRNA ligase activity;cerebellar Purkinje cell layer dev…
LMNB1	2779.148671	-2.740052736	0.082591975	-33.17577449	2.41E-241	5.25E-239	ENSG00000113368	4001	lamin B1 [Source:HGNC Symbol;Acc:HGNC:6637]""	GO:0016020;GO:0006915;GO:0005638;GO:0006921;GO:0005637;GO:0005634;GO:0005635;GO:0031965;GO:0005198;GO:0005654;GO:0012501;GO:0005882;GO:0043274;GO:0016363	nuclear envelope;lamin filament;nuclear matrix;nucleoplasm;membrane;apoptotic process;structural molecule activity;cellular component disassembly involved in execution phase of apoptosis;nucleus;nuclear membrane;nuclear inner membrane;intermediate filament;phospholipase binding;programmed cell death
ZNF367	1143.240307	-3.857426299	0.116371508	-33.14751483	6.15E-241	1.32E-238	ENSG00000165244	195828	zinc finger protein 367 [Source:HGNC Symbol;Acc:HGNC:18320]""	GO:0003700;GO:0005634;GO:0005654;GO:0006357;GO:0006351;GO:0003677;GO:0046872	transcription factor activity;nucleoplasm;transcription;DNA binding;nucleus;metal ion binding;regulation of transcription from RNA polymerase II promoter
ADM2	2112.691599	5.073559592	0.153501251	33.05223616	1.44E-239	3.07E-237	ENSG00000128165	79924	adrenomedullin 2 [Source:HGNC Symbol;Acc:HGNC:28898]""	GO:0005179;GO:0007631;GO:0006468;GO:0007586;GO:0045776;GO:0045766;GO:0010628;GO:0007189;GO:0032403;GO:0001525;GO:0005576	protein complex binding;feeding behavior;hormone activity;negative regulation of blood pressure;positive regulation of angiogenesis;extracellular region;protein phosphorylation;digestion;adenylate cyclase-activating G-protein coupled receptor signaling pathway;angiogenesis;positive regulation of gene expression
TYMS	3719.211695	-3.384637895	0.102582941	-32.99415926	9.85E-239	2.07E-236	ENSG00000176890	7298	thymidylate synthetase [Source:HGNC Symbol;Acc:HGNC:12441]""	GO:0019088;GO:0060574;GO:0051384;GO:0048589;GO:0000082;GO:0000083;GO:0008144;GO:0044281;GO:0004799;GO:0046134;GO:0046653;GO:0014070;GO:0034097;GO:0005737;GO:0006139;GO:0016049;GO:0005730;GO:0006206;GO:0005542;GO:0031100;GO:0009636;GO:0035999;GO:0005739;GO:0000166;GO:0005654;GO:0051593;GO:0005759;GO:0032259;GO:0046683;GO:0042803;GO:0007623;GO:0000278;GO:0008283;GO:0009157;GO:0033189;GO:0048037;GO:…	thymidylate synthase activity;uracil metabolic process;protein homodimerization activity;mitotic cell cycle;cytosol;cytoplasm;cell growth;dUMP metabolic process;response to progesterone;mitochondrion;regulation of transcription involved in G1/S transition of mitotic cell cycle;nucleotide binding;response to organic cyclic compound;deoxyribonucleoside monophosphate biosynthetic process;response to…
ECT2	1236.68127	-3.526687713	0.107247537	-32.88362426	3.77E-237	7.74E-235	ENSG00000114346	1894	epithelial cell transforming 2 [Source:HGNC Symbol;Acc:HGNC:3155]""	GO:0005089;GO:0070830;GO:0097190;GO:0032147;GO:0017048;GO:0042307;GO:0004871;GO:0035023;GO:0035556;GO:0005923;GO:0005737;GO:0071479;GO:0072686;GO:0043547;GO:0005634;GO:0051260;GO:0097149;GO:0043065;GO:0045666;GO:0032467;GO:0043123;GO:0051056;GO:0045859;GO:0005085;GO:0070301;GO:0005096;GO:0032154;GO:0071277;GO:0051988;GO:0005911;GO:0048011;GO:0030496;GO:0007264;GO:0000902;GO:0000910;GO:0005829;GO:…	intracellular signal transduction;positive regulation of neuron differentiation;cytosol;cytoplasm;activation of GTPase activity;protein homodimerization activity;protein binding;positive regulation of apoptotic process;positive regulation of GTPase activity;signal transducer activity;regulation of attachment of spindle microtubules to kinetochore;centralspindlin complex;cytokinesis;regulation of …
ASF1B	965.5005304	-4.069864663	0.123915378	-32.84390305	1.39E-236	2.83E-234	ENSG00000105011	55723	anti-silencing function 1B histone chaperone [Source:HGNC Symbol;Acc:HGNC:20996]""	GO:0043234;GO:0030154;GO:0007283;GO:0006336;GO:0005634;GO:0006335;GO:0006333;GO:0005654;GO:0006355;GO:0000790;GO:0042393;GO:0000785;GO:0006351;GO:0005515;GO:0006334;GO:0007275;GO:0016568	nuclear chromatin;protein complex;chromatin modification;histone binding;nucleoplasm;protein binding;regulation of transcription;chromatin;cell differentiation;DNA replication-dependent nucleosome assembly;nucleosome assembly;multicellular organismal development;nucleus;DNA replication-independent nucleosome assembly;transcription;spermatogenesis;chromatin assembly or disassembly
FTH1	10000.87695	2.58145491	0.078634803	32.82840173	2.32E-236	4.65E-234	ENSG00000167996	2495	ferritin"	heavy polypeptide 1 [Source:HGNC Symbol;Acc:HGNC:3976]"	GO:0061024;GO:0006892;GO:0016021;GO:0006879;GO:0070062;GO:0008043;GO:0048147;GO:0004322;GO:0005829;GO:0006898;GO:0006880;GO:0005623;GO:0008199;GO:0006826;GO:0005515;GO:0006955;GO:0005506;GO:0005634;GO:0055085;GO:0055114;GO:0008285
STIL	1477.511158	-3.011894983	0.091781949	-32.81576632	3.51E-236	6.96E-234	ENSG00000123473	6491	SCL/TAL1 interrupting locus [Source:HGNC Symbol;Acc:HGNC:10879]""	GO:0005737;GO:0005829;GO:0001701;GO:0021915;GO:0000578;GO:0071539;GO:0033504;GO:0007368;GO:0008283;GO:0005814;GO:0001947;GO:0005813;GO:0007052;GO:0043066;GO:0030900;GO:0005515;GO:0035264;GO:0030903;GO:0001843;GO:0007224;GO:0051298	protein localization to centrosome;multicellular organism growth;cytoplasm;embryonic axis specification;negative regulation of apoptotic process;smoothened signaling pathway;neural tube closure;forebrain development;protein binding;floor plate development;mitotic spindle organization;determination of left/right symmetry;centrosome;centriole;cell proliferation;in utero embryonic development;cytoso…
NCAM1	4242.041721	2.292748103	0.070035417	32.73698089	4.65E-235	9.13E-233	ENSG00000149294	4684	neural cell adhesion molecule 1 [Source:HGNC Symbol;Acc:HGNC:7656]""	GO:0046718;GO:0000186;GO:0019221;GO:0009897;GO:0048011;GO:0007411;GO:0008543;GO:0031225;GO:0005737;GO:0070062;GO:0016021;GO:0016020;GO:0000165;GO:0009986;GO:0042802;GO:0008286;GO:0045087;GO:0060333;GO:0007173;GO:0005886;GO:0007155;GO:0048010;GO:0007265;GO:0007264;GO:0038095;GO:0001618;GO:0000139;GO:0030198;GO:0005515	fibroblast growth factor receptor signaling pathway;cytoplasm;identical protein binding;Fc-epsilon receptor signaling pathway;cell surface;Golgi membrane;plasma membrane;innate immune response;vascular endothelial growth factor receptor signaling pathway;protein binding;MAPK cascade;external side of plasma membrane;epidermal growth factor receptor signaling pathway;axon guidance;membrane;cell adh…
IDH1	3557.165088	3.061143734	0.09374466	32.65405984	7.02E-234	1.36E-231	ENSG00000138413	3417	isocitrate dehydrogenase 1 (NADP+) [Source:HGNC Symbol;Acc:HGNC:5382]""	GO:0005782;GO:0051287;GO:0008585;GO:0006099;GO:0044281;GO:0006097;GO:0014070;GO:0005737;GO:0050661;GO:0070062;GO:0000287;GO:0005777;GO:0005739;GO:0006749;GO:0004448;GO:0071071;GO:0042803;GO:0044255;GO:0006979;GO:0055114;GO:0060696;GO:0016616;GO:0005829;GO:0004450;GO:0006103;GO:0006102;GO:0005102;GO:0006740;GO:0048545	magnesium ion binding;protein homodimerization activity;cytosol;cytoplasm;isocitrate dehydrogenase activity;peroxisomal matrix;mitochondrion;glutathione metabolic process;response to oxidative stress;response to organic cyclic compound;NAD binding;response to steroid hormone;small molecule metabolic process;regulation of phospholipid catabolic process;oxidation-reduction process;peroxisome;tricar…
SLC6A6	1212.104949	-3.251947061	0.09976914	-32.59471882	4.87E-233	9.35E-231	ENSG00000131389	6533	solute carrier family 6 (neurotransmitter transporter)"	member 6 [Source:HGNC Symbol;Acc:HGNC:11052]"	GO:0030977;GO:0005328;GO:0006520;GO:0016021;GO:0006865;GO:0015734;GO:0005368;GO:0005369;GO:1903825;GO:0006810;GO:0005887;GO:0006836;GO:0006811;GO:0003333;GO:0005886;GO:0055085
FANCI	3385.77191	-3.239037581	0.099452527	-32.56868064	1.14E-232	2.16E-230	ENSG00000140525	55215	Fanconi anemia complementation group I [Source:HGNC Symbol;Acc:HGNC:25568]""	GO:0005737;GO:0070182;GO:0005515;GO:0006281;GO:0016020;GO:0036297;GO:0005654;GO:0031398;GO:0003677;GO:0007095	interstrand cross-link repair;DNA polymerase binding;nucleoplasm;positive regulation of protein ubiquitination;membrane;mitotic G2 DNA damage checkpoint;cytoplasm;protein binding;DNA repair;DNA binding
SESN2	5666.349689	3.850929696	0.118633521	32.46072159	3.82E-231	7.18E-229	ENSG00000130766	83667	sestrin 2 [Source:HGNC Symbol;Acc:HGNC:20746]""	GO:0005737;GO:0032042;GO:0006914;GO:0070328;GO:0005515;GO:0006635;GO:2000479;GO:0043491;GO:0005829;GO:0046323;GO:0005739;GO:0009749;GO:0042593;GO:0010467;GO:0006367;GO:1901031;GO:0090526;GO:0032868;GO:0001932;GO:0005634;GO:0007005	mitochondrion organization;mitochondrial DNA metabolic process;transcription initiation from RNA polymerase II promoter;response to glucose;cytosol;protein binding;protein kinase B signaling;glucose homeostasis;autophagy;triglyceride homeostasis;fatty acid beta-oxidation;nucleus;response to insulin;cytoplasm;mitochondrion;glucose import;regulation of cAMP-dependent protein kinase activity;gene ex…
SAPCD2	978.5598359	-5.964954198	0.184191324	-32.38455573	4.53E-230	8.42E-228	ENSG00000186193	89958	suppressor APC domain containing 2 [Source:HGNC Symbol;Acc:HGNC:28055]""	GO:0005737;GO:0005634;GO:0005730	cytoplasm;nucleolus;nucleus
CDC20	987.870921	-5.320462823	0.164339967	-32.37473472	6.23E-230	1.15E-227	ENSG00000117399	991	cell division cycle 20 [Source:HGNC Symbol;Acc:HGNC:1723]""	GO:0008022;GO:0019899;GO:0090129;GO:0051439;GO:0007067;GO:0051436;GO:0051437;GO:0007049;GO:0005737;GO:0005819;GO:0040020;GO:0005813;GO:0005634;GO:0000922;GO:0005654;GO:0051301;GO:0048471;GO:0042826;GO:0008284;GO:0043234;GO:0000278;GO:0031145;GO:0007264;GO:0051488;GO:0050773;GO:0005829;GO:0016567;GO:0005515;GO:0007094;GO:0031915;GO:0005680	mitotic cell cycle;regulation of dendrite development;nucleoplasm;cytoplasm;negative regulation of ubiquitin-protein ligase activity involved in mitotic cell cycle;protein ubiquitination;spindle;activation of anaphase-promoting complex activity;cell division;protein binding;mitotic spindle assembly checkpoint;cytosol;regulation of ubiquitin-protein ligase activity involved in mitotic cell cycle;p…
MAP2	1866.967858	3.818839535	0.118027529	32.35549848	1.16E-229	2.11E-227	ENSG00000078018	4133	microtubule associated protein 2 [Source:HGNC Symbol;Acc:HGNC:6839]""	GO:0005737;GO:0015631;GO:0043005;GO:0005730;GO:0001578;GO:0008017;GO:0005198;GO:0048813;GO:0000226;GO:0005516;GO:0005515;GO:0031175;GO:0021954;GO:0005874;GO:0005875;GO:0002162	neuron projection;dendrite morphogenesis;nucleolus;neuron projection development;tubulin binding;microtubule;protein binding;structural molecule activity;microtubule cytoskeleton organization;cytoplasm;dystroglycan binding;calmodulin binding;central nervous system neuron development;microtubule bundle formation;microtubule associated complex;microtubule binding
CENPE	1916.189783	-4.533568607	0.140551287	-32.25561792	2.93E-228	5.29E-226	ENSG00000138778	1062	centromere protein E [Source:HGNC Symbol;Acc:HGNC:1856]""	GO:0016020;GO:0051382;GO:0007018;GO:0007596;GO:0016887;GO:0005871;GO:0000775;GO:0005874;GO:0030071;GO:0051301;GO:0005737;GO:0005634;GO:0000940;GO:0007275;GO:0007080;GO:0005694;GO:0003777;GO:0015630;GO:0000278;GO:0019886;GO:0008017;GO:1990023;GO:0000779;GO:0008152;GO:0007079;GO:0043515;GO:0007059;GO:0007264;GO:0051315;GO:0000776;GO:0005829;GO:0030496;GO:0005524;GO:0005515;GO:0045860	mitotic cell cycle;kinetochore binding;cytosol;cytoplasm;chromosome segregation;condensed chromosome outer kinetochore;metabolic process;regulation of mitotic metaphase/anaphase transition;chromosome;kinetochore;attachment of mitotic spindle microtubules to kinetochore;cell division;protein binding;microtubule cytoskeleton;kinetochore assembly;ATP binding;membrane;mitotic metaphase plate congress…
RASSF2	903.4584918	-4.131198944	0.128734457	-32.09085625	5.91E-226	1.06E-223	ENSG00000101265	9770	Ras association (RalGDS/AF-6) domain family member 2 [Source:HGNC Symbol;Acc:HGNC:9883]""	GO:0038168;GO:0031954;GO:0033137;GO:0050821;GO:0001501;GO:0001503;GO:1901223;GO:1901222;GO:0007049;GO:0005737;GO:0005634;GO:0043065;GO:0045667;GO:0004672;GO:0006468;GO:0005515;GO:0046330;GO:0043234;GO:0048872;GO:0046849;GO:0045670;GO:0045860;GO:0007165	regulation of osteoclast differentiation;positive regulation of JNK cascade;cytoplasm;negative regulation of NIK/NF-kappaB signaling;epidermal growth factor receptor signaling pathway via I-kappaB kinase/NF-kappaB cascade;negative regulation of peptidyl-serine phosphorylation;protein binding;positive regulation of apoptotic process;protein kinase activity;bone remodeling;regulation of osteoblast …
ESPL1	1675.417451	-4.097600038	0.127717144	-32.08339861	7.51E-226	1.33E-223	ENSG00000135476	9700	extra spindle pole bodies like 1"	separase [Source:HGNC Symbol;Acc:HGNC:16856]"	GO:0045842;GO:0051307;GO:0007067;GO:0008234;GO:0005737;GO:0072686;GO:0005813;GO:0005634;GO:0006508;GO:0045875;GO:0000278;GO:0000212;GO:0006915;GO:0003824;GO:0040001;GO:0007059;GO:0045143;GO:0000910;GO:0000070;GO:0007127;GO:0005829;GO:0004197;GO:0005515;GO:0008233;GO:1901970
NAV1	1081.172649	-3.699615071	0.115467447	-32.04032972	2.99E-225	5.24E-223	ENSG00000134369	89796	neuron navigator 1 [Source:HGNC Symbol;Acc:HGNC:15989]""	GO:0005737;GO:0015630;GO:0001578;GO:0001764;GO:0005515;GO:0005874;GO:0005524	microtubule cytoskeleton;microtubule;protein binding;neuron migration;ATP binding;cytoplasm;microtubule bundle formation
ATAD5	1539.811777	-3.531900232	0.11027809	-32.02721627	4.56E-225	7.89E-223	ENSG00000176208	79915	ATPase family"	AAA domain containing 5 [Source:HGNC Symbol;Acc:HGNC:25752]"	GO:0006974;GO:0005634;GO:0005524
KPNA2	4291.457473	-2.539081288	0.079306593	-32.01601775	6.53E-225	1.12E-222	ENSG00000182481	3838	karyopherin alpha 2 (RAG cohort 1"	importin alpha 1) [Source:HGNC Symbol;Acc:HGNC:6395]"	GO:0019221;GO:0019048;GO:0005488;GO:0008565;GO:0006302;GO:0005634;GO:0016020;GO:0005654;GO:0019058;GO:0042826;GO:0019054;GO:0005737;GO:0008139;GO:0044822;GO:0006606;GO:0006607;GO:0006281;GO:0005643;GO:0005829;GO:0000018;GO:0005515;GO:0006259
BCL2	11731.91962	2.021452585	0.063157738	32.0064121	8.88E-225	1.51E-222	ENSG00000171791	596	B-cell CLL/lymphoma 2 [Source:HGNC Symbol;Acc:HGNC:990]""	GO:2001234;GO:0032848;GO:0005783;GO:0048589;GO:0006470;GO:0048066;GO:0005789;GO:0001503;GO:0043524;GO:0035265;GO:0014031;GO:2000134;GO:0043209;GO:0016020;GO:0001822;GO:0055085;GO:0030307;GO:0033033;GO:0010523;GO:0031103;GO:0030217;GO:0032835;GO:0031965;GO:0031966;GO:0019903;GO:0010559;GO:0010039;GO:0008584;GO:0031069;GO:0007569;GO:0048873;GO:0005829;GO:0010468;GO:0048599;GO:0003014;GO:0033077;GO:…	endoplasmic reticulum calcium ion homeostasis;negative regulation of cellular pH reduction;cytosol;leukocyte homeostasis;regulation of catalytic activity;negative regulation of osteoblast proliferation;identical protein binding;channel activity;regulation of protein heterodimerization activity;negative regulation of cell proliferation;protein polyubiquitination;protein homodimerization activity;r…
CDC25A	1103.303359	-4.22084067	0.131908217	-31.99831487	1.15E-224	1.94E-222	ENSG00000164045	993	cell division cycle 25A [Source:HGNC Symbol;Acc:HGNC:1725]""	GO:0005829;GO:0000086;GO:0000087;GO:0000082;GO:0034644;GO:0035335;GO:0007067;GO:0051301;GO:0005737;GO:0005634;GO:0009314;GO:0005654;GO:0006260;GO:0006470;GO:0000278;GO:0008283;GO:0019901;GO:0051726;GO:0004725;GO:0005622;GO:0005515;GO:0000079	mitotic cell cycle;cytosol;cytoplasm;DNA replication;protein tyrosine phosphatase activity;cell division;protein binding;intracellular;nucleoplasm;regulation of cell cycle;protein dephosphorylation;mitotic M phase;mitotic nuclear division;response to radiation;nucleus;regulation of cyclin-dependent protein serine/threonine kinase activity;peptidyl-tyrosine dephosphorylation;protein kinase binding…
INSR	15707.98746	2.035774225	0.06374788	31.93477548	8.79E-224	1.46E-221	ENSG00000171105	3643	insulin receptor [Source:HGNC Symbol;Acc:HGNC:6091]""	GO:0032148;GO:0032147;GO:0008584;GO:0007169;GO:0051897;GO:0023014;GO:0010310;GO:0016021;GO:0016020;GO:0004716;GO:0004714;GO:0004713;GO:0014823;GO:0051290;GO:0019901;GO:0019903;GO:0019904;GO:0045995;GO:0043235;GO:0043231;GO:0005829;GO:0031667;GO:0045821;GO:0045840;GO:0032410;GO:0060267;GO:0030335;GO:0019087;GO:0010629;GO:0046326;GO:0043423;GO:0043548;GO:0045725;GO:0007186;GO:0005524;GO:0005525;GO:…	negative regulation of protein phosphorylation;cytosol;carbohydrate metabolic process;G-protein coupled receptor signaling pathway;response to ethanol;negative regulation of transporter activity;protein domain specific binding;response to nutrient levels;response to activity;protein autophosphorylation;adrenal gland development;glucose homeostasis;response to testosterone;synapse;positive regulat…
HIST1H2AE	2196.783847	-3.133538435	0.098146817	-31.92705098	1.13E-223	1.86E-221	ENSG00000277075	3012	histone cluster 1"	H2ae [Source:HGNC Symbol;Acc:HGNC:4724]"	GO:0008285;GO:0070062;GO:0006342;GO:0005634;GO:0003677;GO:0000790;GO:0000786;GO:0046982
ORC1	1030.724139	-3.705985311	0.116312141	-31.86241158	8.86E-223	1.45E-220	ENSG00000085840	4998	origin recognition complex subunit 1 [Source:HGNC Symbol;Acc:HGNC:8487]""	GO:0005737;GO:0005654;GO:0000278;GO:0000808;GO:0005730;GO:0070318;GO:0005829;GO:0006270;GO:0000082;GO:0000083;GO:0000781;GO:0006260;GO:0005664;GO:0005515;GO:0005886;GO:0048661;GO:0003682;GO:0003677;GO:0005634;GO:0005524	positive regulation of G0 to G1 transition;mitotic cell cycle;positive regulation of smooth muscle cell proliferation;nucleolus;origin recognition complex;ATP binding;DNA replication initiation;G1/S transition of mitotic cell cycle;protein binding;DNA replication;DNA binding;cytoplasm;cytosol;nucleus;plasma membrane;nuclear origin of replication recognition complex;regulation of transcription inv…
CDCA8	1000.406488	-5.086078781	0.160036737	-31.7806954	1.20E-221	1.94E-219	ENSG00000134690	55143	cell division cycle associated 8 [Source:HGNC Symbol;Acc:HGNC:14629]""	GO:0043234;GO:0045171;GO:0000278;GO:0005730;GO:0032133;GO:0005829;GO:0030496;GO:0005634;GO:0010369;GO:0007080;GO:0005515;GO:0007264;GO:0051233;GO:0000775;GO:0051301;GO:0051276	mitotic cell cycle;spindle midzone;nucleolus;chromosome organization;cell division;protein binding;chromocenter;chromosome passenger complex;protein complex;intercellular bridge;cytosol;nucleus;small GTPase mediated signal transduction;mitotic metaphase plate congression;midbody;chromosome
KIF15	918.5614333	-4.370093215	0.138591969	-31.53208124	3.16E-218	5.07E-216	ENSG00000163808	56992	kinesin family member 15 [Source:HGNC Symbol;Acc:HGNC:17273]""	;GO:0016020;GO:0005819;GO:0008152;GO:0019886;GO:0008283;GO:0005813;GO:0005829;GO:0007596;GO:0007018;GO:0003774;GO:0005524;GO:0016887;GO:0003677;GO:0005871;GO:0007067;GO:0005873;GO:0005874;GO:0008017;GO:0003777	kinesin complex;ATP binding;microtubule-based movement;DNA binding;antigen processing and presentation of exogenous peptide antigen via MHC class II;microtubule;cell proliferation;mitotic nuclear division;plus-end kinesin complex;metabolic process;cytosol;ATPase activity;membrane;blood coagulation;spindle;microtubule motor activity;;centrosome;motor activity;microtubule binding
CARS	5130.917388	2.20200376	0.070360772	31.29590109	5.31E-215	8.44E-213	ENSG00000110619	833	cysteinyl-tRNA synthetase [Source:HGNC Symbol;Acc:HGNC:1493]""	GO:0005737;;GO:0000049;GO:0006423;GO:0004817;GO:0005829;GO:0000166;GO:0010467;GO:0004812;GO:0005515;GO:0006418;GO:0046872;GO:0005524;GO:0042803	;tRNA aminoacylation for protein translation;protein homodimerization activity;cytosol;cysteinyl-tRNA aminoacylation;cytoplasm;metal ion binding;protein binding;cysteine-tRNA ligase activity;aminoacyl-tRNA ligase activity;tRNA binding;nucleotide binding;gene expression;ATP binding
ANLN	1004.371213	-5.566449104	0.177962655	-31.27874843	9.08E-215	1.43E-212	ENSG00000011426	54443	anillin actin binding protein [Source:HGNC Symbol;Acc:HGNC:14082]""	GO:0005654;GO:0090521;GO:0015629;GO:0000921;GO:0000281;GO:0043231;GO:0003779;GO:0002244;GO:0005515;GO:0007096;GO:0007067;GO:0005826	actin binding;nucleoplasm;protein binding;mitotic nuclear division;regulation of exit from mitosis;glomerular visceral epithelial cell migration;hematopoietic progenitor cell differentiation;mitotic cytokinesis;septin ring assembly;intracellular membrane-bounded organelle;actomyosin contractile ring;actin cytoskeleton
FYN	1659.734967	2.759331969	0.088424616	31.20547305	8.98E-214	1.40E-211	ENSG00000010810	2534	FYN proto-oncogene"	Src family tyrosine kinase [Source:HGNC Symbol;Acc:HGNC:4037]"	GO:0007596;GO:0007612;GO:0043524;GO:0007166;GO:0007169;GO:0044325;GO:0042608;GO:0016020;GO:0000165;GO:0004715;GO:0004713;GO:0046872;GO:0046875;GO:0031295;GO:0043123;GO:0042127;GO:0008360;GO:0007173;GO:0010976;GO:0030168;GO:0042523;GO:0042610;GO:0043231;GO:0005829;GO:0007631;GO:0006468;GO:0010629;GO:0001764;GO:0001664;GO:0035556;GO:0042981;GO:0043548;GO:0016477;GO:0005524;GO:0050798;GO:0006816;GO:…
LDHA	16391.46559	-2.628863798	0.084684771	-31.04293466	1.42E-211	2.20E-209	ENSG00000134333	3939	lactate dehydrogenase A [Source:HGNC Symbol;Acc:HGNC:6535]""	GO:0019674;GO:0048569;GO:0051287;GO:0019752;GO:0021762;GO:0044281;GO:0006090;GO:0006096;GO:0014070;GO:0016491;GO:0005737;GO:0001666;GO:0070062;GO:0016021;GO:0016020;GO:0043065;GO:0042802;GO:0004457;GO:0007584;GO:0003824;GO:0051591;GO:0043627;GO:0055114;GO:0005975;GO:0016616;GO:0019900;GO:0005829;GO:0042542;GO:0042493;GO:0006089;GO:0044237;GO:0009749;GO:0005515;GO:0004459;GO:0005634	cytosol;cytoplasm;carbohydrate metabolic process;identical protein binding;response to hydrogen peroxide;L-lactate dehydrogenase activity;kinase binding;response to organic cyclic compound;NAD binding;protein binding;positive regulation of apoptotic process;small molecule metabolic process;oxidation-reduction process;pyruvate metabolic process;response to nutrient;substantia nigra development;pos…
TEX15	843.4759381	-3.9166114	0.126601816	-30.93645516	3.87E-210	5.88E-208	ENSG00000133863	56154	testis expressed 15 [Source:HGNC Symbol;Acc:HGNC:11738]""	GO:0010569;GO:0048873;GO:0034502;GO:0030539;GO:0009566;GO:0007129;GO:0007283;GO:0007130;GO:0007140;GO:0032880	synapsis;male genitalia development;fertilization;protein localization to chromosome;synaptonemal complex assembly;regulation of protein localization;regulation of double-strand break repair via homologous recombination;homeostasis of number of cells within a tissue;spermatogenesis;male meiosis
WDR62	972.2520978	-3.815737525	0.123514028	-30.89315108	1.48E-209	2.23E-207	ENSG00000075702	284403	WD repeat domain 62 [Source:HGNC Symbol;Acc:HGNC:24502]""	GO:0005634;GO:0005814;GO:0000922;GO:0007052;GO:0005515;GO:0022008;GO:0021987	cerebral cortex development;neurogenesis;protein binding;mitotic spindle organization;centriole;nucleus;spindle pole
HIST1H2BM	1502.554796	-4.731783908	0.153203926	-30.88552645	1.87E-209	2.80E-207	ENSG00000273703	8342	histone cluster 1"	H2bm [Source:HGNC Symbol;Acc:HGNC:4750]"	GO:0005737;GO:0070062;GO:0006325;GO:0006334;GO:0003677;GO:0005654;GO:0000786;GO:0000788;GO:0046982;GO:0005634
HIST1H2BO	953.8658343	-4.691055002	0.152403949	-30.78040327	4.79E-208	7.12E-206	ENSG00000274641	8348	histone cluster 1"	H2bo [Source:HGNC Symbol;Acc:HGNC:4758]"	GO:0005737;GO:0006325;GO:0006334;GO:0003677;GO:0005654;GO:0000786;GO:0000788;GO:0046982;GO:0005634
ARHGAP11A	2712.956119	-5.600061283	0.182103474	-30.75208377	1.15E-207	1.69E-205	ENSG00000198826	9824	Rho GTPase activating protein 11A [Source:HGNC Symbol;Acc:HGNC:15783]""	GO:0051056;GO:0043547;GO:0005829;GO:0005096;GO:0007165;GO:0007264	cytosol;signal transduction;positive regulation of GTPase activity;GTPase activator activity;regulation of small GTPase mediated signal transduction;small GTPase mediated signal transduction
SGOL2	825.8621848	-4.263595403	0.138789461	-30.7198786	3.09E-207	4.51E-205	ENSG00000163535	151246	shugoshin-like 2 (S. pombe) [Source:HGNC Symbol;Acc:HGNC:30812]""	GO:0030892;GO:0000278;GO:0005829;GO:0005654;GO:0051754;GO:0005515;GO:0007264;GO:0000775;GO:0051301;GO:0000777	mitotic cell cycle;cell division;protein binding;condensed chromosome kinetochore;mitotic cohesin complex;cytosol;meiotic sister chromatid cohesion;nucleoplasm;small GTPase mediated signal transduction;chromosome
RCAN2	810.1530322	6.682901848	0.218711162	30.55583346	4.73E-205	6.85E-203	ENSG00000172348	10231	regulator of calcineurin 2 [Source:HGNC Symbol;Acc:HGNC:3041]""	GO:0005737;GO:0019722;GO:0050790;GO:0000166;GO:0005575;GO:0008597;GO:0070884;GO:0005622	cytoplasm;regulation of catalytic activity;intracellular;cellular_component;calcium-dependent protein serine/threonine phosphatase regulator activity;regulation of calcineurin-NFAT signaling cascade;calcium-mediated signaling;nucleotide binding
CALCOCO1	4755.480796	2.454485116	0.080580625	30.459991	8.83E-204	1.27E-201	ENSG00000012822	57658	calcium binding and coiled-coil domain 1 [Source:HGNC Symbol;Acc:HGNC:29306]""	GO:0043231;GO:0044212;GO:0008022;GO:0006351;GO:0001047;GO:0043565;GO:0005634;GO:0016055;GO:0003713;GO:0003712;GO:0008013;GO:0030374;GO:0000790;GO:0070016;GO:0045893;GO:0005515;GO:0030518;GO:0045944;GO:0003682;GO:0005737;GO:0007165	nuclear chromatin;transcription regulatory region DNA binding;positive regulation of transcription;chromatin binding;cytoplasm;ligand-dependent nuclear receptor transcription coactivator activity;beta-catenin binding;signal transduction;Wnt signaling pathway;positive regulation of transcription from RNA polymerase II promoter;transcription coactivator activity;protein C-terminus binding;intracell…
REEP1	1165.593748	-2.900053166	0.095372058	-30.40778638	4.33E-203	6.17E-201	ENSG00000068615	65055	receptor accessory protein 1 [Source:HGNC Symbol;Acc:HGNC:25786]""	GO:0005737;GO:0051205;GO:0005783;GO:0005789;GO:0008017;GO:0016020;GO:0031966;GO:0032386;GO:0031849;GO:0005515;GO:0071786;GO:0016021	endoplasmic reticulum membrane;olfactory receptor binding;protein insertion into membrane;protein binding;mitochondrial membrane;endoplasmic reticulum;integral component of membrane;cytoplasm;membrane;regulation of intracellular transport;endoplasmic reticulum tubular network organization;microtubule binding
ABHD2	14561.29046	-2.234329116	0.0738998	-30.23457608	8.32E-201	1.18E-198	ENSG00000140526	11057	abhydrolase domain containing 2 [Source:HGNC Symbol;Acc:HGNC:18717]""	GO:0030336;GO:0016021;GO:0009611;GO:0052689;GO:0003674;GO:0008152;GO:0008150	carboxylic ester hydrolase activity;biological_process;molecular_function;metabolic process;response to wounding;integral component of membrane;negative regulation of cell migration
ATAD2	3556.096142	-2.729217615	0.090500268	-30.15701135	8.68E-200	1.22E-197	ENSG00000156802	29028	ATPase family"	AAA domain containing 2 [Source:HGNC Symbol;Acc:HGNC:30123]"	GO:0031936;GO:0042393;GO:0070062;GO:0005634;GO:0016887;GO:0005524;GO:0005654;GO:0006355;GO:0045944;GO:0045893;GO:0005515;GO:0003682;GO:0008152;GO:0016568;GO:0006351
ATP2B4	938.5284776	-3.3709643	0.11223176	-30.03574292	3.35E-198	4.66E-196	ENSG00000058668	493	ATPase"	Ca++ transporting	plasma membrane 4 [Source:HGNC Symbol;Acc:HGNC:817]"
GGH	801.8524833	-3.70339327	0.123340918	-30.02566655	4.54E-198	6.26E-196	ENSG00000137563	8836	gamma-glutamyl hydrolase (conjugase"	folylpolygammaglutamyl hydrolase) [Source:HGNC Symbol;Acc:HGNC:4248]"	GO:0046900;GO:0005829;GO:0070062;GO:0042470;GO:0005773;GO:0016787;GO:0034722;GO:0045471;GO:0006541;GO:0003824;GO:0005764;GO:0008238;GO:0032868;GO:0010043;GO:0006508;GO:0042493;GO:0005634;GO:0008242;GO:0005615
HIST1H4D	2972.880246	-4.000832115	0.133839982	-29.89265277	2.45E-196	3.36E-194	ENSG00000277157	8360	histone cluster 1"	H4d [Source:HGNC Symbol;Acc:HGNC:4782]"	GO:0006352;GO:0045653;GO:0000183;GO:0032776;GO:0003677;GO:0042393;GO:0000784;GO:0000786;GO:0000228;GO:0035574;GO:0035575;GO:0000723;GO:0044267;GO:0006303;GO:0070062;GO:0000724;GO:0006325;GO:0005634;GO:0016020;GO:0040029;GO:0005654;GO:0010467;GO:0045814;GO:0000278;GO:0006281;GO:0044822;GO:0051290;GO:0031047;GO:0007264;GO:0034080;GO:0006302;GO:0043234;GO:0006336;GO:0006334;GO:0006335;GO:0005576;GO:…
HELLS	3114.633709	-3.73133748	0.125457695	-29.74179843	2.21E-194	3.01E-192	ENSG00000119969	3070	helicase"	lymphoid-specific [Source:HGNC Symbol;Acc:HGNC:4861]"	GO:0010216;GO:0005721;GO:0003682;GO:0008152;GO:0006306;GO:0006342;GO:0005634;GO:0031508;GO:0006346;GO:0000775;GO:0043066;GO:2001243;GO:0006351;GO:0005515;GO:0005524;GO:0046651;GO:0007067;GO:0004386;GO:0007275;GO:0051301;GO:0001655
GALM	6086.904506	2.175904039	0.073243317	29.70788514	6.07E-194	8.19E-192	ENSG00000143891	130589	galactose mutarotase (aldose 1-epimerase) [Source:HGNC Symbol;Acc:HGNC:24063]""	GO:0005737;GO:0005975;GO:0016853;GO:0004034;GO:0003824;GO:0019318;GO:0030246;GO:0006012;GO:0006006;GO:0070062	galactose metabolic process;carbohydrate binding;cytoplasm;aldose 1-epimerase activity;carbohydrate metabolic process;glucose metabolic process;isomerase activity;catalytic activity;hexose metabolic process;extracellular exosome
TSC22D3	2440.075345	2.454364095	0.082758892	29.6568022	2.77E-193	3.71E-191	ENSG00000157514	1831	TSC22 domain family member 3 [Source:HGNC Symbol;Acc:HGNC:3051]""	GO:0005737;GO:0043426;GO:0034220;GO:0003700;GO:0005829;GO:0000122;GO:0070236;GO:0006355;GO:0006970;GO:0005515;GO:0048642;GO:0005634;GO:0055085	transcription factor activity;negative regulation of transcription from RNA polymerase II promoter;ion transmembrane transport;cytosol;protein binding;regulation of transcription;negative regulation of activation-induced cell death of T cells;response to osmotic stress;nucleus;cytoplasm;MRF binding;negative regulation of skeletal muscle tissue development;transmembrane transport
SRSF2	7785.498848	-1.988996436	0.067074547	-29.65352003	3.06E-193	4.06E-191	ENSG00000161547	6427	serine/arginine-rich splicing factor 2 [Source:HGNC Symbol;Acc:HGNC:10783]""	GO:0016607;GO:0036002;GO:0000381;GO:0070062;GO:0031124;GO:0044822;GO:0003714;GO:0005634;GO:0000398;GO:1903507;GO:0005654;GO:0010467;GO:0005681;GO:0005515;GO:0006366;GO:0006369;GO:0003676;GO:0000166;GO:0008380;GO:0006406;GO:0006397	termination of RNA polymerase II transcription;nucleotide binding;regulation of alternative mRNA splicing;nucleic acid binding;nucleoplasm;protein binding;RNA splicing;mRNA processing;spliceosomal complex;nuclear speck;poly(A) RNA binding;nucleus;transcription from RNA polymerase II promoter;transcription corepressor activity;mRNA 3'-end processing;pre-mRNA binding;negative regulation of nucleic …
SUV39H2	827.1270083	-3.588343457	0.121207544	-29.60495136	1.29E-192	1.70E-190	ENSG00000152455	79723	suppressor of variegation 3-9 homolog 2 [Source:HGNC Symbol;Acc:HGNC:17287]""	GO:0018024;GO:0030154;GO:0000785;GO:0008270;GO:0008168;GO:0007049;GO:0000122;GO:0036124;GO:0005634;GO:0036123;GO:0005654;GO:0048511;GO:0034968;GO:0071456;GO:0032259;GO:0042754;GO:0045892;GO:0000775;GO:0006338;GO:0006333;GO:0006325;GO:0000976;GO:0006351;GO:0005515;GO:0046974	histone methyltransferase activity (H3-K9 specific);nucleoplasm;negative regulation of transcription from RNA polymerase II promoter;zinc ion binding;histone lysine methylation;methyltransferase activity;rhythmic process;histone-lysine N-methyltransferase activity;chromosome;protein binding;chromatin assembly or disassembly;chromatin;cellular response to hypoxia;chromatin remodeling;chromatin org…
DNAJB2	2936.249467	2.557526899	0.086477699	29.57440973	3.19E-192	4.17E-190	ENSG00000135924	3300	DnaJ heat shock protein family (Hsp40) member B2 [Source:HGNC Symbol;Acc:HGNC:5228]""	GO:0090086;GO:0006457;GO:0090084;GO:0032436;GO:0070628;GO:0030544;GO:0005829;GO:0051087;GO:0005634;GO:0016234;GO:0006986;GO:0042026;GO:0005515;GO:0031398;GO:0031593;GO:0051082;GO:0000502;GO:0031625;GO:0030433;GO:0032880	polyubiquitin binding;positive regulation of proteasomal ubiquitin-dependent protein catabolic process;proteasome binding;Hsp70 protein binding;inclusion body;positive regulation of protein ubiquitination;negative regulation of inclusion body assembly;ER-associated ubiquitin-dependent protein catabolic process;response to unfolded protein;regulation of protein localization;cytosol;protein refoldi…
PLK4	687.4758928	-4.835748378	0.164179273	-29.45407356	1.12E-190	1.45E-188	ENSG00000142731	10733	polo-like kinase 4 [Source:HGNC Symbol;Acc:HGNC:11397]""	GO:0006996;GO:0006468;GO:0000278;GO:0004674;GO:0000086;GO:0005813;GO:0005829;GO:0005730;GO:0032154;GO:0005814;GO:0060707;GO:0098535;GO:0042802;GO:0098536;GO:0005515;GO:0046601;GO:0004672;GO:0001741;GO:0005524;GO:0007099	mitotic cell cycle;nucleolus;organelle organization;de novo centriole assembly;cleavage furrow;protein phosphorylation;cytosol;protein binding;XY body;identical protein binding;protein kinase activity;centriole;centriole replication;G2/M transition of mitotic cell cycle;ATP binding;deuterosome;positive regulation of centriole replication;protein serine/threonine kinase activity;centrosome;trophob…
HIST1H3B	5893.691848	-5.907928726	0.200745165	-29.42999262	2.27E-190	2.93E-188	ENSG00000274267	8358	histone cluster 1"	H3b [Source:HGNC Symbol;Acc:HGNC:4776]"	GO:0042393;GO:0000183;GO:0032776;GO:0007596;GO:0000786;GO:0000788;GO:0000228;GO:0044267;GO:0070062;GO:0006325;GO:0005634;GO:0016020;GO:0040029;GO:0005654;GO:0010467;GO:0005576;GO:0045814;GO:0051290;GO:0031047;GO:0007264;GO:0003677;GO:0060968;GO:0043234;GO:0006334;GO:0006335;GO:0002230;GO:0098792;GO:0005515;GO:0046982
MYO5C	828.3532263	-3.335744086	0.113575915	-29.37017131	1.32E-189	1.69E-187	ENSG00000128833	55930	myosin VC [Source:HGNC Symbol;Acc:HGNC:7604]""	GO:0070062;GO:0003779;GO:0016459;GO:0005516;GO:0005515;GO:0008152;GO:0003774;GO:0005524	myosin complex;motor activity;protein binding;actin binding;metabolic process;calmodulin binding;ATP binding;extracellular exosome
MKX	613.8999581	5.071759214	0.172827907	29.34571917	2.71E-189	3.44E-187	ENSG00000150051	283078	mohawk homeobox [Source:HGNC Symbol;Acc:HGNC:23729]""	GO:0043565;GO:0007517;GO:0003677;GO:0005634;GO:0006355	nucleus;DNA binding;regulation of transcription;muscle organ development;sequence-specific DNA binding
KANK2	879.7656575	-3.678006347	0.125351322	-29.34158408	3.06E-189	3.86E-187	ENSG00000197256	25959	KN motif and ankyrin repeat domains 2 [Source:HGNC Symbol;Acc:HGNC:29300]""	GO:0005737;GO:0008285;GO:0033147;GO:2000134;GO:0000122;GO:0006915;GO:0005739;GO:0070563;GO:0005515;GO:0043069;GO:0006351	negative regulation of transcription from RNA polymerase II promoter;negative regulation of vitamin D receptor signaling pathway;apoptotic process;cytoplasm;transcription;negative regulation of programmed cell death;protein binding;mitochondrion;negative regulation of intracellular estrogen receptor signaling pathway;negative regulation of cell proliferation;negative regulation of G1/S transition…
JMY	4937.206148	2.242492691	0.076602395	29.27444615	2.19E-188	2.75E-186	ENSG00000152409	133746	junction mediating and regulatory protein"	p53 cofactor [Source:HGNC Symbol;Acc:HGNC:28916]"	GO:0005856;GO:0007050;GO:0051091;GO:0070060;GO:0003779;GO:0006281;GO:0003713;GO:0031252;GO:0070358;GO:0043065;GO:0006357;GO:0034314;GO:0005515;GO:0005634;GO:0005737
SLC3A2	31200.60387	2.891205166	0.098849557	29.24853944	4.69E-188	5.83E-186	ENSG00000168003	6520	solute carrier family 3 (amino acid transporter heavy chain)"	member 2 [Source:HGNC Symbol;Acc:HGNC:11026]"	GO:0007596;GO:0050900;GO:0005737;GO:0043169;GO:0016049;GO:0070062;GO:0016021;GO:0016020;GO:0035725;GO:0006811;GO:0006865;GO:0060356;GO:0016324;GO:0044822;GO:0006816;GO:0003824;GO:0015827;GO:0008152;GO:0005886;GO:0009986;GO:0055085;GO:0042470;GO:0005975;GO:0005432;GO:0003725;GO:0043330;GO:0005515;GO:0015175;GO:0005634
ASS1	857.3960274	3.888770493	0.133327619	29.16702865	5.08E-187	6.28E-185	ENSG00000130707	445	argininosuccinate synthase 1 [Source:HGNC Symbol;Acc:HGNC:758]""	GO:0004055;GO:0051384;GO:0071222;GO:0005783;GO:0071242;GO:0006595;GO:0045429;GO:0001889;GO:0044281;GO:0010043;GO:0007494;GO:0032496;GO:0014075;GO:0016597;GO:0010046;GO:0015643;GO:0005737;GO:0043200;GO:0032355;GO:0070062;GO:0001822;GO:0071377;GO:0071356;GO:0005634;GO:0009636;GO:0006526;GO:1903038;GO:0042802;GO:0043005;GO:0043025;GO:0007584;GO:0005524;GO:0071230;GO:0044822;GO:0071499;GO:0071418;GO:…	positive regulation of nitric oxide biosynthetic process;neuron projection;endoplasmic reticulum;cellular response to ammonium ion;aspartate metabolic process;cytosol;cytoplasm;response to lipopolysaccharide;identical protein binding;urea cycle;argininosuccinate synthase activity;cellular response to tumor necrosis factor;small molecule metabolic process;arginine biosynthetic process;negative reg…
CHAF1B	1333.932188	-2.716410902	0.093308604	-29.11211585	2.52E-186	3.09E-184	ENSG00000159259	8208	chromatin assembly factor 1 subunit B [Source:HGNC Symbol;Acc:HGNC:1911]""	GO:0042393;GO:0098779;GO:0031497;GO:0007049;GO:0005737;GO:0005634;GO:0051082;GO:0005654;GO:0006260;GO:0033186;GO:0006351;GO:0006281;GO:0006461;GO:0000790;GO:0043234;GO:0005829;GO:0006335;GO:0006355;GO:0002230;GO:0098792;GO:0005515;GO:0003682	cytosol;cytoplasm;DNA replication;protein complex assembly;positive regulation of defense response to virus by host;chromatin binding;protein binding;DNA replication-dependent nucleosome assembly;nucleoplasm;DNA repair;unfolded protein binding;nuclear chromatin;protein complex;cell cycle;CAF-1 complex;chromatin assembly;histone binding;xenophagy;regulation of transcription;mitophagy in response t…
MAD2L1	772.5601763	-3.613794345	0.124229554	-29.08965086	4.85E-186	5.91E-184	ENSG00000164109	4085	MAD2 mitotic arrest deficient-like 1 (yeast) [Source:HGNC Symbol;Acc:HGNC:6763]""	GO:0090267;GO:0042177;GO:0051439;GO:0051436;GO:0051301;GO:0005737;GO:0072686;GO:0005634;GO:0000922;GO:0043066;GO:0048471;GO:0042802;GO:0042803;GO:0045930;GO:0000278;GO:0031145;GO:0007264;GO:0000775;GO:0000776;GO:0000777;GO:0000070;GO:0005643;GO:0005829;GO:0005515;GO:0007094;GO:0060564;GO:0007093	mitotic cell cycle;protein homodimerization activity;cytosol;cytoplasm;identical protein binding;negative regulation of ubiquitin-protein ligase activity involved in mitotic cell cycle;negative regulation of mitotic cell cycle;mitotic sister chromatid segregation;mitotic cell cycle checkpoint;kinetochore;negative regulation of apoptotic process;cell division;protein binding;mitotic spindle assemb…
CIT	644.5892908	-5.020394753	0.17272784	-29.06534788	9.85E-186	1.19E-183	ENSG00000122966	11113	citron rho-interacting serine/threonine kinase [Source:HGNC Symbol;Acc:HGNC:1985]""	GO:0000910;GO:0048699;GO:0046872;GO:0035556;GO:0005829;GO:0016020;GO:0017124;GO:0005622;GO:0006468;GO:0004674;GO:0030165;GO:0097110;GO:0005515;GO:0004672;GO:0032467;GO:0007264;GO:0007067;GO:0005524	PDZ domain binding;generation of neurons;protein phosphorylation;cytosol;protein binding;mitotic nuclear division;intracellular;SH3 domain binding;positive regulation of cytokinesis;protein kinase activity;intracellular signal transduction;scaffold protein binding;metal ion binding;membrane;protein serine/threonine kinase activity;small GTPase mediated signal transduction;cytokinesis;ATP binding
GOLGA2	3352.006063	2.010327008	0.069357505	28.98499611	1.02E-184	1.22E-182	ENSG00000167110	2801	golgin A2 [Source:HGNC Symbol;Acc:HGNC:4425]""	GO:0048208;GO:0051289;GO:0033116;GO:0061024;GO:0090306;GO:0090307;GO:0005874;GO:0000139;GO:0008356;GO:0030134;GO:0032091;GO:0072686;GO:0006888;GO:0006486;GO:0008017;GO:0000922;GO:0090166;GO:0090161;GO:0051225;GO:0044267;GO:0010507;GO:0005794;GO:0000278;GO:0007020;GO:0043687;GO:0060050;GO:0061676;GO:0019901;GO:0019905;GO:0032580;GO:0000137;GO:0005801;GO:0018279;GO:0051297;GO:0005515;GO:0005634	mitotic cell cycle;protein glycosylation;Golgi apparatus;centrosome organization;membrane organization;importin-alpha family protein binding;COPII vesicle coating;positive regulation of protein glycosylation;syntaxin binding;negative regulation of protein binding;Golgi cis cisterna;microtubule;protein binding;Golgi disassembly;spindle assembly;microtubule nucleation;cellular protein metabolic pro…
TUBA1B	14995.82914	-3.304155661	0.114071264	-28.96571447	1.78E-184	2.12E-182	ENSG00000123416	10376	tubulin alpha 1b [Source:HGNC Symbol;Acc:HGNC:18809]""	GO:0044267;GO:0031625;GO:0006457;GO:0070062;GO:0008152;GO:0071353;GO:0051084;GO:0005200;GO:0003924;GO:0005525;GO:0030705;GO:0005881;GO:0043209;GO:0003725;GO:0000226;GO:0005515;GO:0005198;GO:0005874;GO:0051301;GO:0007017	structural constituent of cytoskeleton;cellular protein metabolic process;cellular response to interleukin-4;cytoskeleton-dependent intracellular transport;cell division;protein binding;double-stranded RNA binding;microtubule-based process;GTPase activity;protein folding;structural molecule activity;myelin sheath;metabolic process;microtubule;cytoplasmic microtubule;ubiquitin protein ligase bindi…
HRH2	1073.820301	-3.239443258	0.111950456	-28.93640065	4.16E-184	4.93E-182	ENSG00000113749	3274	histamine receptor H2 [Source:HGNC Symbol;Acc:HGNC:5183]""	GO:0048732;GO:0004930;GO:0045907;GO:0048565;GO:0003382;GO:0008542;GO:0016021;GO:0005886;GO:0007613;GO:1901998;GO:0048167;GO:0004969;GO:0005887;GO:0006955;GO:0001698;GO:0001696;GO:0001697;GO:0007186;GO:0007187	visual learning;digestive tract development;regulation of synaptic plasticity;integral component of plasma membrane;epithelial cell morphogenesis;histamine receptor activity;gland development;positive regulation of vasoconstriction;toxin transport;histamine-induced gastric acid secretion;G-protein coupled receptor activity;memory;gastric acid secretion;G-protein coupled receptor signaling pathway…
DDAH1	707.4373895	-4.192857499	0.145388219	-28.83904574	6.95E-183	8.13E-181	ENSG00000153904	23576	dimethylarginine dimethylaminohydrolase 1 [Source:HGNC Symbol;Acc:HGNC:2715]""	GO:0050999;GO:0003073;GO:0046872;GO:0070062;GO:0006525;GO:0016787;GO:0016597;GO:0005829;GO:0000052;GO:0006527;GO:0005739;GO:0008152;GO:0003824;GO:0045429;GO:0044281;GO:0016403;GO:0045766;GO:0046209;GO:0007263	positive regulation of nitric oxide biosynthetic process;metabolic process;arginine metabolic process;regulation of nitric-oxide synthase activity;dimethylargininase activity;cytosol;nitric oxide metabolic process;positive regulation of angiogenesis;arginine catabolic process;citrulline metabolic process;amino acid binding;hydrolase activity;nitric oxide mediated signal transduction;small molecul…
HIST1H2AI	1591.794371	-3.789427675	0.131408236	-28.83706367	7.36E-183	8.55E-181	ENSG00000196747	8329	histone cluster 1"	H2ai [Source:HGNC Symbol;Acc:HGNC:4725]"	GO:0070062;GO:0006342;GO:0005634;GO:0003677;GO:0019899;GO:0000790;GO:0008150;GO:0005515;GO:0000786;GO:0046982
CCDC86	4328.703365	-2.606931103	0.090415922	-28.8326551	8.36E-183	9.65E-181	ENSG00000110104	79080	coiled-coil domain containing 86 [Source:HGNC Symbol;Acc:HGNC:28359]""	GO:0044822;GO:0005634;GO:0005515;GO:0016032;GO:0005730	poly(A) RNA binding;nucleolus;nucleus;viral process;protein binding
HIST1H3F	1748.895244	-5.255146781	0.182498797	-28.7955146	2.44E-182	2.78E-180	ENSG00000277775	8968	histone cluster 1"	H3f [Source:HGNC Symbol;Acc:HGNC:4773]"	GO:0042393;GO:0000183;GO:0032776;GO:0007596;GO:0000786;GO:0000788;GO:0000228;GO:0044267;GO:0070062;GO:0006325;GO:0005634;GO:0016020;GO:0040029;GO:0005654;GO:0010467;GO:0005576;GO:0045814;GO:0051290;GO:0031047;GO:0007264;GO:0003677;GO:0060968;GO:0043234;GO:0006334;GO:0006335;GO:0002230;GO:0098792;GO:0005515;GO:0046982
VWA5A	535.680416	4.863689539	0.168939634	28.78951148	2.90E-182	3.29E-180	ENSG00000110002	4013	von Willebrand factor A domain containing 5A [Source:HGNC Symbol;Acc:HGNC:6658]""	GO:0005654;GO:0005634	nucleoplasm;nucleus
SV2B	779.041632	4.079375516	0.141742284	28.78022991	3.79E-182	4.27E-180	ENSG00000185518	9899	synaptic vesicle glycoprotein 2B [Source:HGNC Symbol;Acc:HGNC:16874]""	GO:0008021;GO:0016020;GO:0030672;GO:0005215;GO:0016021;GO:0006810;GO:0022857;GO:0001669;GO:0005515;GO:0006836;GO:0005886;GO:0055085;GO:0030054	transporter activity;synaptic vesicle membrane;transmembrane transport;protein binding;integral component of membrane;neurotransmitter transport;transmembrane transporter activity;plasma membrane;membrane;cell junction;synaptic vesicle;acrosomal vesicle;transport
SLC6A9	2651.435884	3.903190536	0.135791623	28.74397137	1.08E-181	1.20E-179	ENSG00000196517	6536	solute carrier family 6 (neurotransmitter transporter"	glycine)	member 9 [Source:HGNC Symbol;Acc:HGNC:11056]"
FERMT1	1122.686033	-2.862385792	0.099610523	-28.73577723	1.36E-181	1.51E-179	ENSG00000101311	55612	fermitin family member 1 [Source:HGNC Symbol;Acc:HGNC:15889]""	GO:0043616;GO:0031941;GO:0051546;GO:0005829;GO:0090162;GO:0007155;GO:0005925;GO:0032587;GO:0030054	filamentous actin;cytosol;focal adhesion;ruffle membrane;cell adhesion;establishment of epithelial cell polarity;keratinocyte migration;cell junction;keratinocyte proliferation
PHF1	4187.236457	2.607979349	0.090879051	28.69725557	4.13E-181	4.53E-179	ENSG00000112511	5252	PHD finger protein 1 [Source:HGNC Symbol;Acc:HGNC:8919]""	GO:0005737;GO:0035098;GO:0035064;;GO:0006355;GO:0003700;GO:0035861;GO:0005634;GO:0005654;GO:0061087;GO:0040029;GO:0006974;GO:0061086;GO:0010467;GO:0031060;GO:0008270;GO:0005515;GO:0045814;GO:0005815;GO:0016568;GO:0006351	;negative regulation of histone H3-K27 methylation;site of double-strand break;chromatin modification;microtubule organizing center;cellular response to DNA damage stimulus;protein binding;regulation of transcription;regulation of gene expression;regulation of histone methylation;zinc ion binding;cytoplasm;methylated histone binding;nucleus;positive regulation of histone H3-K27 methylation;ESC/E(…
ALDH1L2	6945.457513	2.912226659	0.101798843	28.60765961	5.40E-180	5.88E-178	ENSG00000136010	160428	aldehyde dehydrogenase 1 family member L2 [Source:HGNC Symbol;Acc:HGNC:26777]""	GO:0019145;GO:0005737;GO:0070062;GO:0016155;GO:0006730;GO:0016620;GO:0005739;GO:0016742;GO:0003824;GO:0009058;GO:0047105;GO:0008152;GO:0008168;GO:0032259;GO:0009258;GO:0055114;GO:0016491	aminobutyraldehyde dehydrogenase activity;biosynthetic process;one-carbon metabolic process;catalytic activity;methylation;oxidoreductase activity;metabolic process;hydroxymethyl-;methyltransferase activity;4-trimethylammoniobutyraldehyde dehydrogenase activity;cytoplasm;mitochondrion;10-formyltetrahydrofolate catabolic process;oxidation-reduction process;formyltetrahydrofolate dehydrogenase acti…
CKAP2L	747.489101	-5.945757084	0.208373587	-28.53412074	4.42E-179	4.79E-177	ENSG00000169607	150468	cytoskeleton associated protein 2 like [Source:HGNC Symbol;Acc:HGNC:26877]""	GO:0005737;GO:0005813;GO:0000922	cytoplasm;spindle pole;centrosome
AURKB	676.8830602	-4.868275908	0.170676984	-28.52332981	6.02E-179	6.48E-177	ENSG00000178999	9212	aurora kinase B [Source:HGNC Symbol;Acc:HGNC:11390]""	GO:0036089;GO:0034501;GO:0007049;GO:0008608;GO:0000780;GO:0034644;GO:0031616;GO:0002903;GO:0010369;GO:0046777;GO:0005876;GO:0031577;GO:0005819;GO:0045171;GO:0000122;GO:0005634;GO:0005654;GO:0032212;GO:0043146;GO:0004674;GO:0004712;GO:0016570;GO:0004672;GO:0000776;GO:0032467;GO:0032466;GO:0032133;GO:0005524;GO:0051973;GO:0006468;GO:0000278;GO:0007067;GO:0032091;GO:1904355;GO:0035174;GO:0031145;GO:…	histone modification;mitotic cell cycle;spindle midzone;condensed nuclear chromosome;negative regulation of B cell apoptotic process;cytosol;ATP binding;chromosome passenger complex;negative regulation of transcription from RNA polymerase II promoter;positive regulation of telomere capping;spindle;positive regulation of cytokinesis;mitotic spindle midzone assembly;kinetochore;aging;negative regul…
MCM3	6348.246205	-2.037267581	0.071601251	-28.4529608	4.48E-178	4.79E-176	ENSG00000112118	4172	minichromosome maintenance complex component 3 [Source:HGNC Symbol;Acc:HGNC:6945]""	GO:0005737;GO:0016020;GO:0042555;GO:0000278;GO:0005813;GO:0006271;GO:0006270;GO:0000082;GO:0005654;GO:0006260;GO:0000784;GO:0005515;GO:0003677;GO:0003678;GO:0048471;GO:0005634;GO:0005658;GO:0032508;GO:0005524;GO:0043231	mitotic cell cycle;DNA binding;ATP binding;DNA replication initiation;G1/S transition of mitotic cell cycle;protein binding;MCM complex;membrane;centrosome;cytoplasm;nucleoplasm;nuclear chromosome;DNA helicase activity;DNA strand elongation involved in DNA replication;intracellular membrane-bounded organelle;perinuclear region of cytoplasm;DNA duplex unwinding;nucleus;DNA replication;alpha DNA po…
KIF4A	916.5897189	-4.910161069	0.172623028	-28.44441518	5.71E-178	6.08E-176	ENSG00000090889	24137	kinesin family member 4A [Source:HGNC Symbol;Acc:HGNC:13339]""	GO:0030496;GO:0007596;GO:0016887;GO:0003677;GO:0007411;GO:0005876;GO:0005737;GO:0016020;GO:0000281;GO:0008089;GO:0005654;GO:0016363;GO:0005871;GO:0003777;GO:0019886;GO:0008017;GO:0008152;GO:0006996;GO:0005694;GO:0005829;GO:0007018;GO:0051256;GO:0005524;GO:0005515	axon guidance;nuclear matrix;cytosol;cytoplasm;metabolic process;chromosome;organelle organization;protein binding;DNA binding;anterograde axon cargo transport;spindle microtubule;mitotic cytokinesis;mitotic spindle midzone assembly;membrane;ATP binding;ATPase activity;microtubule binding;kinesin complex;microtubule-based movement;antigen processing and presentation of exogenous peptide antigen v…
HIST1H2BB	1093.39773	-5.030247484	0.177289229	-28.37311395	4.34E-177	4.59E-175	ENSG00000276410	3018	histone cluster 1"	H2bb [Source:HGNC Symbol;Acc:HGNC:4751]"	GO:0005737;GO:0002227;GO:0005615;GO:0019731;GO:0006325;GO:0006334;GO:0003677;GO:0005654;GO:0050830;GO:0000784;GO:0005515;GO:0000786;GO:0000788;GO:0046982;GO:0005634
PCLO	1436.01393	4.41909657	0.156628733	28.21383076	3.96E-175	4.16E-173	ENSG00000186472	27445	piccolo presynaptic cytomatrix protein [Source:HGNC Symbol;Acc:HGNC:13406]""	GO:0005856;GO:0048786;GO:0007010;GO:0048788;GO:0005509;GO:0030073;GO:0016079;GO:0030054;GO:0016020;GO:0005544;GO:0005622;GO:0017157;GO:0014069;GO:0045202;GO:0005515;GO:0019933;GO:0005522;GO:0046872;GO:0016021;GO:0007416;GO:0070062	calcium ion binding;cAMP-mediated signaling;synapse;presynaptic active zone;insulin secretion;calcium-dependent phospholipid binding;protein binding;cytoskeleton of presynaptic active zone;intracellular;cytoskeleton;integral component of membrane;regulation of exocytosis;synaptic vesicle exocytosis;metal ion binding;membrane;profilin binding;postsynaptic density;cytoskeleton organization;synapse …
BEST3	741.1296218	-4.033503209	0.14317212	-28.1724068	1.27E-174	1.33E-172	ENSG00000127325	144453	bestrophin 3 [Source:HGNC Symbol;Acc:HGNC:17105]""	GO:0043271;GO:1902476;GO:0016021;GO:0034707;GO:0003674;GO:0005887;GO:0015698;GO:0008150;GO:0005254	negative regulation of ion transport;inorganic anion transport;chloride channel complex;chloride transmembrane transport;integral component of plasma membrane;molecular_function;chloride channel activity;biological_process;integral component of membrane
CD59	16586.75722	-1.983156565	0.070397418	-28.17087059	1.33E-174	1.38E-172	ENSG00000085063	966	CD59 molecule"	complement regulatory protein [Source:HGNC Symbol;Acc:HGNC:1689]"	GO:0048208;GO:0030449;GO:0007596;GO:0033116;GO:0005789;GO:0061024;GO:0007166;GO:0005925;GO:0044267;GO:0006888;GO:0031982;GO:0005615;GO:0016020;GO:0001848;GO:0043066;GO:0005886;GO:0045087;GO:0018279;GO:0042383;GO:0043687;GO:0042102;GO:0012507;GO:0009986;GO:0070062;GO:0031362;GO:0043218;GO:0000139;GO:0001971;GO:0005515
HJURP	1283.857863	-5.607797295	0.199304326	-28.13685681	3.47E-174	3.58E-172	ENSG00000123485	55355	Holliday junction recognition protein [Source:HGNC Symbol;Acc:HGNC:25444]""	GO:0005737;GO:0034080;GO:0042393;GO:0005730;GO:0006334;GO:0051101;GO:0005654;GO:0007049;GO:0005515;GO:0003677;GO:0007059;GO:0043254;GO:0005634;GO:0000775;GO:0042802;GO:0000777	nucleolus;histone binding;nucleoplasm;protein binding;DNA binding;chromosome segregation;nucleosome assembly;identical protein binding;CENP-A containing nucleosome assembly;cell cycle;condensed chromosome kinetochore;cytoplasm;nucleus;regulation of DNA binding;regulation of protein complex assembly;chromosome
TFRC	9254.686427	-1.957785385	0.069641946	-28.11215808	6.96E-174	7.14E-172	ENSG00000072274	7037	transferrin receptor [Source:HGNC Symbol;Acc:HGNC:11763]""	GO:0046718;GO:0009897;GO:0005739;GO:0051087;GO:0055038;GO:0055037;GO:0010039;GO:0035690;GO:0005905;GO:1990712;GO:0010042;GO:0001666;GO:0001948;GO:0045780;GO:0010035;GO:0070062;GO:0016023;GO:0016021;GO:0016020;GO:0072562;GO:0010033;GO:0005576;GO:0004998;GO:0046688;GO:0048471;GO:0044822;GO:0042802;GO:0042803;GO:0032526;GO:0006879;GO:0005515;GO:0009986;GO:0030316;GO:0016323;GO:0006953;GO:0005887;GO:…	response to organic substance;transferrin transport;protein homodimerization activity;blood microparticle;double-stranded RNA binding;glycoprotein binding;identical protein binding;mitochondrion;response to retinoic acid;cytoplasmic membrane-bounded vesicle;transferrin receptor activity;intracellular membrane-bounded organelle;cell surface;recycling endosome;acute-phase response;plasma membrane;p…
UBE2C	807.0683882	-5.849662841	0.208129965	-28.10581767	8.32E-174	8.49E-172	ENSG00000175063	11065	ubiquitin conjugating enzyme E2C [Source:HGNC Symbol;Acc:HGNC:15937]""	GO:0051439;GO:0051437;GO:0051436;GO:0030071;GO:0051301;GO:0005737;GO:0070936;GO:0070979;GO:0004842;GO:0031536;GO:0005654;GO:0010994;GO:0005524;GO:0051488;GO:0000278;GO:0031145;GO:0008054;GO:0061630;GO:0061631;GO:0010458;GO:0031625;GO:0005829;GO:0016567;GO:0006511;GO:0005515;GO:0007094;GO:0005680	mitotic cell cycle;ubiquitin conjugating enzyme activity;cytosol;cytoplasm;positive regulation of exit from mitosis;negative regulation of ubiquitin-protein ligase activity involved in mitotic cell cycle;ubiquitin-protein transferase activity;regulation of mitotic metaphase/anaphase transition;protein ubiquitination;protein K11-linked ubiquitination;negative regulation of cyclin-dependent protein…
AMD1	3811.462952	-2.301087826	0.081888656	-28.10020257	9.74E-174	9.89E-172	ENSG00000123505	262	adenosylmethionine decarboxylase 1 [Source:HGNC Symbol;Acc:HGNC:457]""	GO:0006557;GO:0005829;GO:0004014;GO:0006597;GO:0034641;GO:0044281;GO:0006595;GO:0046500;GO:0008295;GO:0019810	adenosylmethionine decarboxylase activity;polyamine metabolic process;spermine biosynthetic process;S-adenosylmethionine metabolic process;cellular nitrogen compound metabolic process;putrescine binding;small molecule metabolic process;cytosol;spermidine biosynthetic process;S-adenosylmethioninamine biosynthetic process
NDNF	2133.367975	-2.126325885	0.075858695	-28.03008779	6.99E-173	7.05E-171	ENSG00000173376	79625	neuron-derived neurotrophic factor [Source:HGNC Symbol;Acc:HGNC:26256]""	GO:0001525;GO:0016049;GO:0010811;GO:0005578;GO:2000352;GO:0031012;GO:0005539;GO:0061042;GO:0002931;GO:0030198;GO:0043524;GO:0010976;GO:0005515;GO:0071456;GO:0019800;GO:0001764;GO:0005622;GO:0007263;GO:0008201;GO:0005576	cellular response to hypoxia;positive regulation of cell-substrate adhesion;glycosaminoglycan binding;vascular wound healing;extracellular matrix;extracellular region;neuron migration;cell growth;negative regulation of endothelial cell apoptotic process;response to ischemia;heparin binding;positive regulation of neuron projection development;nitric oxide mediated signal transduction;protein bindi…
EBP	1714.814393	-2.494793112	0.089166378	-27.97907886	2.92E-172	2.93E-170	ENSG00000147155	10682	emopamil binding protein (sterol isomerase) [Source:HGNC Symbol;Acc:HGNC:3133]""	GO:0016126;GO:0006855;GO:0016125;GO:0005783;GO:0000247;GO:0016021;GO:0047750;GO:0007165;GO:0015238;GO:0001501;GO:0004888;GO:0006695;GO:0044281;GO:0005887;GO:0043231;GO:0030097;GO:0004769;GO:0005789;GO:0008203	endoplasmic reticulum membrane;sterol biosynthetic process;hemopoiesis;transmembrane signaling receptor activity;cholesterol metabolic process;sterol metabolic process;signal transduction;drug transmembrane transport;small molecule metabolic process;C-8 sterol isomerase activity;integral component of plasma membrane;intracellular membrane-bounded organelle;drug transmembrane transporter activity;…
TMEM106C	2800.620827	-2.20246844	0.07892126	-27.90716279	2.18E-171	2.18E-169	ENSG00000134291	79022	transmembrane protein 106C [Source:HGNC Symbol;Acc:HGNC:28775]""	GO:0016021;GO:0005789;GO:0005575;GO:0003674;GO:0005515;GO:0008150	endoplasmic reticulum membrane;protein binding;molecular_function;cellular_component;biological_process;integral component of membrane
ARHGDIB	11749.28005	-2.020504981	0.072681792	-27.79932819	4.42E-170	4.39E-168	ENSG00000111348	397	Rho GDP dissociation inhibitor (GDI) beta [Source:HGNC Symbol;Acc:HGNC:679]""	GO:0005856;GO:0051056;GO:0016020;GO:0070062;GO:0071461;GO:0016023;GO:0003924;GO:0005829;GO:0050790;GO:0005096;GO:0005737;GO:0005094;GO:0006928;GO:0007162;GO:0030036;GO:0006955;GO:1901164;GO:0007266;GO:0007264;GO:0007275;GO:0043547	multicellular organismal development;GTPase activity;Rho protein signal transduction;immune response;cytosol;movement of cell or subcellular component;regulation of catalytic activity;small GTPase mediated signal transduction;Rho GDP-dissociation inhibitor activity;negative regulation of trophoblast cell migration;cytoskeleton;positive regulation of GTPase activity;cytoplasmic membrane-bounded ve…
HMMR	717.0677593	-5.290586095	0.190350261	-27.79395239	5.13E-170	5.06E-168	ENSG00000072571	3161	hyaluronan-mediated motility receptor (RHAMM) [Source:HGNC Symbol;Acc:HGNC:5012]""	GO:0005737;GO:0030212;GO:0030214;GO:0005540;GO:0009986;GO:0016020;GO:0044281;GO:0005515;GO:0005886;GO:0030203;GO:0005975	protein binding;carbohydrate metabolic process;small molecule metabolic process;cytoplasm;glycosaminoglycan metabolic process;hyaluronan metabolic process;hyaluronan catabolic process;membrane;cell surface;hyaluronic acid binding;plasma membrane
NUF2	702.9876085	-5.081399049	0.183091401	-27.75334627	1.59E-169	1.55E-167	ENSG00000143228	83540	NUF2"	NDC80 kinetochore complex component [Source:HGNC Symbol;Acc:HGNC:14621]"	GO:0003674;GO:0000278;GO:0005634;GO:0016020;GO:0005829;GO:0031262;GO:0005515;GO:0007059;GO:0007067;GO:0007264;GO:0000775;GO:0051301;GO:0000777
CLGN	3985.293099	3.470273209	0.125727846	27.60146862	1.07E-167	1.04E-165	ENSG00000153132	1047	calmegin [Source:HGNC Symbol;Acc:HGNC:2060]""	GO:0005635;GO:0006457;GO:0005783;GO:0016021;GO:0006461;GO:0044183;GO:0051082;GO:0005789;GO:0007339;GO:0007338;GO:0005515;GO:0005509	endoplasmic reticulum membrane;calcium ion binding;nuclear envelope;protein binding;protein folding;endoplasmic reticulum;integral component of membrane;protein binding involved in protein folding;single fertilization;protein complex assembly;unfolded protein binding;binding of sperm to zona pellucida
METTL7A	13671.19855	-2.031368975	0.073641174	-27.5846901	1.70E-167	1.64E-165	ENSG00000185432	25840	methyltransferase like 7A [Source:HGNC Symbol;Acc:HGNC:24550]""	GO:0016020;GO:0070062;GO:0008757;GO:0016021;GO:0005811;GO:0008152;GO:0008168;GO:0032259;GO:0005783	lipid particle;metabolic process;methylation;endoplasmic reticulum;S-adenosylmethionine-dependent methyltransferase activity;methyltransferase activity;membrane;integral component of membrane;extracellular exosome
YARS	10169.1284	1.649063496	0.059882982	27.53809903	6.14E-167	5.90E-165	ENSG00000134684	8565	tyrosyl-tRNA synthetase [Source:HGNC Symbol;Acc:HGNC:12840]""	GO:0005153;GO:0005737;GO:0006437;GO:0000049;GO:0005615;GO:0044822;GO:0006915;GO:0000166;GO:0010467;GO:0004812;GO:0007165;GO:0004871;GO:0006418;GO:0004832;GO:0004831;GO:0005634;GO:0005829;GO:0005524	tRNA aminoacylation for protein translation;nucleus;extracellular space;cytosol;cytoplasm;signal transduction;apoptotic process;poly(A) RNA binding;signal transducer activity;ATP binding;interleukin-8 receptor binding;tyrosyl-tRNA aminoacylation;tyrosine-tRNA ligase activity;aminoacyl-tRNA ligase activity;tRNA binding;nucleotide binding;gene expression;valine-tRNA ligase activity
ENC1	741.0847909	-3.375915481	0.122704418	-27.51258293	1.24E-166	1.19E-164	ENSG00000171617	8507	ectodermal-neural cortex 1 (with BTB domain) [Source:HGNC Symbol;Acc:HGNC:3345]""	GO:0005856;GO:0005737;GO:0016363;GO:0007399;GO:0005730;GO:0005634;GO:0005654;GO:0010499;GO:0003779;GO:0016567;GO:0000790;GO:0010976;GO:0005515;GO:0017148;GO:0031463;GO:0043025;GO:0007275	nuclear chromatin;multicellular organismal development;positive regulation of neuron projection development;nuclear matrix;nucleoplasm;protein binding;actin binding;Cul3-RING ubiquitin ligase complex;neuronal cell body;proteasomal ubiquitin-independent protein catabolic process;nucleolus;nucleus;negative regulation of translation;cytoplasm;protein ubiquitination;cytoskeleton;nervous system develo…
CDCA2	1189.565744	-5.564113311	0.202402636	-27.49032043	2.29E-166	2.18E-164	ENSG00000184661	157313	cell division cycle associated 2 [Source:HGNC Symbol;Acc:HGNC:14623]""	GO:0005737;GO:0005654;GO:0035307;GO:0007059;GO:0007067;GO:0005694;GO:0051301	cell division;cytoplasm;mitotic nuclear division;chromosome segregation;nucleoplasm;positive regulation of protein dephosphorylation;chromosome
ENO2	3707.229404	2.135320583	0.077677991	27.48938986	2.35E-166	2.22E-164	ENSG00000111674	2026	enolase 2 (gamma"	neuronal) [Source:HGNC Symbol;Acc:HGNC:3353]"	GO:0000015;GO:0005737;GO:0005975;GO:0070062;GO:0043204;GO:0043209;GO:0005615;GO:0005829;GO:0000287;GO:0006096;GO:0061621;GO:0001917;GO:0044281;GO:0005515;GO:0005886;GO:0006006;GO:0005622;GO:0043025;GO:0004634;GO:0006094
MELK	950.177662	-4.005051558	0.146012288	-27.42955131	1.22E-165	1.14E-163	ENSG00000165304	9833	maternal embryonic leucine zipper kinase [Source:HGNC Symbol;Acc:HGNC:16870]""	GO:0000086;GO:0018108;GO:0035556;GO:0046777;GO:0005737;GO:0016020;GO:0043065;GO:0004674;GO:0004715;GO:0005509;GO:0061351;GO:0004672;GO:0005524;GO:0006468;GO:0008283;GO:0006915;GO:0008289;GO:0005938;GO:0005886;GO:0008631;GO:0005515;GO:0030097	intracellular signal transduction;hemopoiesis;cytoplasm;cell cortex;neural precursor cell proliferation;plasma membrane;calcium ion binding;cell proliferation;protein binding;positive regulation of apoptotic process;protein kinase activity;peptidyl-tyrosine phosphorylation;ATP binding;membrane;protein autophosphorylation;intrinsic apoptotic signaling pathway in response to oxidative stress;lipid …
FANCA	1425.669759	-2.420209666	0.088272643	-27.41743755	1.70E-165	1.59E-163	ENSG00000187741	2175	Fanconi anemia complementation group A [Source:HGNC Symbol;Acc:HGNC:3582]""	GO:0005737;GO:0042127;GO:0006281;GO:0005634;GO:0006461;GO:0036297;GO:0008585;GO:0008584;GO:0005654;GO:0005515;GO:0043240;GO:0007140	male gonad development;interstrand cross-link repair;Fanconi anaemia nuclear complex;nucleoplasm;protein binding;regulation of cell proliferation;female gonad development;protein complex assembly;nucleus;cytoplasm;DNA repair;male meiosis
CEP55	610.7826111	-5.659136409	0.206408203	-27.41720689	1.71E-165	1.59E-163	ENSG00000138180	55165	centrosomal protein 55kDa [Source:HGNC Symbol;Acc:HGNC:1161]""	GO:0045171;GO:0030496;GO:0016020;GO:0032154;GO:0000281;GO:0005814;GO:0000920;GO:0045184;GO:0005515;GO:0005813	cell separation after cytokinesis;cleavage furrow;protein binding;centrosome;centriole;mitotic cytokinesis;membrane;establishment of protein localization;intercellular bridge;midbody
E2F8	816.6293693	-5.119086293	0.187201266	-27.34536146	1.23E-164	1.13E-162	ENSG00000129173	79733	E2F transcription factor 8 [Source:HGNC Symbol;Acc:HGNC:24727]""	GO:0060718;GO:0003677;GO:0001078;GO:0000122;GO:0005634;GO:0003714;GO:0032466;GO:0002040;GO:0070365;GO:0042802;GO:0042803;GO:0005667;GO:0008283;GO:0060707;GO:0032877;GO:0001047;GO:0033301;GO:0001890;GO:0003700;GO:0006355;GO:0045944;GO:0006351;GO:0005515;GO:0000978	sprouting angiogenesis;protein homodimerization activity;placenta development;identical protein binding;transcription corepressor activity;core promoter binding;transcription factor activity;cell proliferation;protein binding;DNA binding;RNA polymerase II core promoter proximal region sequence-specific DNA binding;transcription factor complex;cell cycle comprising mitosis without cytokinesis;nega…
KIF20B	1349.471665	-3.944332721	0.144687279	-27.26108854	1.23E-163	1.13E-161	ENSG00000138182	9585	kinesin family member 20B [Source:HGNC Symbol;Acc:HGNC:7212]""	GO:0001843;GO:0007018;GO:0035372;GO:1903438;GO:0030426;GO:0030424;GO:0070938;GO:0016887;GO:0005871;GO:0007067;GO:0005874;GO:0051301;GO:0005737;GO:0005730;GO:0005813;GO:2000114;GO:0097431;GO:0005654;GO:2001222;GO:0048471;GO:0007088;GO:0003777;GO:2001224;GO:0008284;GO:0070201;GO:0015630;GO:0050699;GO:0008017;GO:0090316;GO:1990023;GO:0008152;GO:0051233;GO:0032467;GO:0007050;GO:0008574;GO:0030496;GO:…	neural tube closure;spindle midzone;cell cycle arrest;protein homodimerization activity;microtubule cytoskeleton;nucleoplasm;cytoplasm;neuron projection morphogenesis;axon;centrosome;positive regulation of mitotic cytokinetic process;ATP-dependent microtubule motor activity;microtubule;cell division;protein binding;regulation of establishment of cell polarity;midbody;WW domain binding;ATP binding…
TJP1	5226.287612	2.044120171	0.075030458	27.24387153	1.96E-163	1.80E-161	ENSG00000277401	7082	tight junction protein 1 [Source:HGNC Symbol;Acc:HGNC:11827]""	GO:0006921;GO:1901350;GO:0014704;GO:0061024;GO:0007043;GO:0090557;GO:0005923;GO:0030054;GO:0005921;GO:0005737;GO:0045177;GO:0005634;GO:0016020;GO:0016324;GO:0016327;GO:0007605;GO:0006915;GO:0016323;GO:0012501;GO:0005913;GO:0005912;GO:0005911;GO:0005886;GO:0035329;GO:0005829;GO:0005516;GO:0005515;GO:0046581;GO:0043296;GO:0001825;GO:0019904	gap junction;apical part of cell;hippo signaling;cytosol;cytoplasm;apical plasma membrane;membrane organization;adherens junction;cell junction;plasma membrane;apicolateral plasma membrane;apical junction complex;cell-cell signaling involved in cell-cell junction organization;protein binding;establishment of endothelial intestinal barrier;cellular component disassembly involved in execution phase…
KIF14	1497.469103	-5.045901857	0.18552253	-27.19832387	6.80E-163	6.19E-161	ENSG00000118193	9928	kinesin family member 14 [Source:HGNC Symbol;Acc:HGNC:19181]""	GO:0034446;GO:0007018;GO:0030155;GO:0005886;GO:0032147;GO:1903047;GO:0021766;GO:0043523;GO:0043524;GO:0016887;GO:0005871;GO:0005874;GO:0021987;GO:0051301;GO:0043161;GO:0005634;GO:0016020;GO:0030705;GO:1903429;GO:0007080;GO:0032467;GO:0021695;GO:0033624;GO:0021693;GO:0003777;GO:0008284;GO:0015631;GO:0030334;GO:0008017;GO:0031146;GO:0045184;GO:0030165;GO:0032487;GO:0021772;GO:0043066;GO:0007264;GO:…	spindle midzone;tubulin binding;cytosol;microtubule motor activity;cerebellar Purkinje cell layer structural organization;olfactory bulb development;establishment of protein localization;hippocampus development;plasma membrane;cerebellar granular layer structural organization;ATP-dependent microtubule motor activity;PDZ domain binding;negative regulation of apoptotic process;microtubule;protein b…
TSPYL2	1598.824901	2.631241702	0.096771763	27.19018043	8.49E-163	7.69E-161	ENSG00000184205	64061	TSPY-like 2 [Source:HGNC Symbol;Acc:HGNC:24358]""	GO:0005737;GO:0044267;GO:0045786;GO:0000182;GO:0030308;GO:0005730;GO:0009966;GO:0005813;GO:0006334;GO:0045859;GO:0030968;GO:0036498;GO:0006355;GO:0008156;GO:0007049;GO:0005886;GO:0005654;GO:0005634;GO:0016568;GO:0006351	chromatin modification;cellular protein metabolic process;negative regulation of DNA replication;IRE1-mediated unfolded protein response;nucleoplasm;regulation of protein kinase activity;endoplasmic reticulum unfolded protein response;regulation of transcription;nucleosome assembly;rDNA binding;cytoplasm;negative regulation of cell cycle;nucleolus;cell cycle;negative regulation of cell growth;tra…
DNM1L	3019.39195	-1.969615337	0.072576353	-27.13852729	3.46E-162	3.12E-160	ENSG00000087470	10059	dynamin 1-like [Source:HGNC Symbol;Acc:HGNC:2973]""	GO:0016020;GO:0006921;GO:0051289;GO:0000266;GO:0090200;GO:0061025;GO:1903578;GO:0015630;GO:0010821;GO:0005905;GO:0005794;GO:0005874;GO:0030054;GO:0005737;GO:0090149;GO:0016559;GO:0043653;GO:0090141;GO:0005777;GO:0005739;GO:0043065;GO:1900063;GO:2001244;GO:0048471;GO:0042802;GO:0042803;GO:0043234;GO:0070266;GO:0070585;GO:0006915;GO:0003924;GO:0008289;GO:0012501;GO:0008152;GO:0006897;GO:0070584;GO:…	regulation of mitochondrion organization;protein homodimerization activity;Golgi apparatus;microtubule cytoskeleton;cytosol;cytoplasm;regulation of mitophagy;regulation of peroxisome organization;peroxisome fission;identical protein binding;apoptotic process;metabolic process;positive regulation of protein secretion;membrane fusion;intracellular membrane-bounded organelle;cell junction;mitochondr…
GAB2	5057.205262	2.205304667	0.081264706	27.13729966	3.58E-162	3.21E-160	ENSG00000033327	9846	GRB2 associated binding protein 2 [Source:HGNC Symbol;Acc:HGNC:14458]""	GO:0008284;GO:0005737;GO:0038095;GO:0045087;GO:0030316;GO:0043306;GO:0005547;GO:0043325;GO:0005515;GO:0005886;GO:0007169;GO:0005068;GO:0048015;GO:0005829	innate immune response;transmembrane receptor protein tyrosine kinase adaptor activity;positive regulation of mast cell degranulation;cytosol;protein binding;transmembrane receptor protein tyrosine kinase signaling pathway;Fc-epsilon receptor signaling pathway;cytoplasm;positive regulation of cell proliferation;phosphatidylinositol-3;osteoclast differentiation;plasma membrane;phosphatidylinositol…
HIST1H2AG	2739.197233	-3.903830173	0.143999461	-27.11003323	7.50E-162	6.69E-160	ENSG00000196787	8969	histone cluster 1"	H2ag [Source:HGNC Symbol;Acc:HGNC:4737]"	GO:0070062;GO:0006342;GO:0005634;GO:0003677;GO:0019899;GO:0000790;GO:0008150;GO:0005515;GO:0000786;GO:0046982
PTTG1	609.7778259	-5.778936026	0.213266464	-27.0972562	1.06E-161	9.41E-160	ENSG00000164611	9232	pituitary tumor-transforming 1 [Source:HGNC Symbol;Acc:HGNC:9690]""	GO:0005737;GO:0000278;GO:0006281;GO:0003700;GO:0005829;GO:0017124;GO:0031145;GO:0006355;GO:0007283;GO:0010466;GO:0030414;GO:2000816;GO:0005515;GO:0006366;GO:0010951;GO:0004869;GO:0007067;GO:0045143;GO:0005634;GO:0051301;GO:0051276	peptidase inhibitor activity;mitotic cell cycle;cysteine-type endopeptidase inhibitor activity;anaphase-promoting complex-dependent proteasomal ubiquitin-dependent protein catabolic process;homologous chromosome segregation;chromosome organization;transcription factor activity;cell division;protein binding;mitotic nuclear division;regulation of transcription;SH3 domain binding;cytosol;nucleus;tra…
MBOAT1	4456.359175	1.897621371	0.070176239	27.04079596	4.90E-161	4.33E-159	ENSG00000172197	154141	membrane bound O-acyltransferase domain containing 1 [Source:HGNC Symbol;Acc:HGNC:21579]""	GO:0006644;GO:0036150;GO:0036152;GO:0016021;GO:0005789;GO:0016747;GO:0046474;GO:0044281	endoplasmic reticulum membrane;transferase activity;phosphatidylserine acyl-chain remodeling;small molecule metabolic process;glycerophospholipid biosynthetic process;phospholipid metabolic process;integral component of membrane;phosphatidylethanolamine acyl-chain remodeling
TK1	859.2984203	-4.311116178	0.16010242	-26.92723931	1.05E-159	9.26E-158	ENSG00000167900	7083	thymidine kinase 1"	soluble [Source:HGNC Symbol;Acc:HGNC:11830]"	GO:0048565;GO:0051289;GO:0016310;GO:0009165;GO:0001889;GO:0044281;GO:0004797;GO:0019206;GO:0006139;GO:0006206;GO:0009636;GO:0046688;GO:0005524;GO:0009157;GO:0014856;GO:0046104;GO:0055086;GO:0043097;GO:0005829;GO:0031667;GO:0051414;GO:0042802;GO:0005515;GO:0060138;GO:0071897;GO:0008270
NDC80	675.0034431	-5.94297738	0.220959247	-26.89626006	2.43E-159	2.12E-157	ENSG00000080986	10403	NDC80 kinetochore complex component [Source:HGNC Symbol;Acc:HGNC:16909]""	GO:0000070;GO:0000132;GO:0000278;GO:0000942;GO:0005829;GO:0016020;GO:0005200;GO:0005634;GO:0000775;GO:0008608;GO:0007052;GO:0042802;GO:0031262;GO:0051301;GO:0005515;GO:0007059;GO:0007067;GO:0007264;GO:0051315;GO:0000776;GO:0000777	kinetochore;mitotic cell cycle;structural constituent of cytoskeleton;small GTPase mediated signal transduction;establishment of mitotic spindle orientation;cell division;protein binding;mitotic nuclear division;mitotic spindle organization;chromosome segregation;identical protein binding;cytosol;Ndc80 complex;condensed chromosome kinetochore;condensed nuclear chromosome outer kinetochore;nucleus…
SCN4A	680.7974116	5.839403086	0.217172847	26.88827435	3.01E-159	2.62E-157	ENSG00000007314	6329	sodium channel"	voltage gated	type IV alpha subunit [Source:HGNC Symbol;Acc:HGNC:10591]"
TUBE1	1150.514659	3.325435555	0.123766637	26.86859424	5.12E-159	4.43E-157	ENSG00000074935	51175	tubulin epsilon 1 [Source:HGNC Symbol;Acc:HGNC:20775]""	GO:0000242;GO:0007017;GO:0003924;GO:0005200;GO:0007098;GO:0008152;GO:0005874;GO:0005525	structural constituent of cytoskeleton;centrosome cycle;microtubule-based process;microtubule;GTPase activity;metabolic process;pericentriolar material;GTP binding
SRSF3	6956.777487	-1.988874721	0.074062999	-26.85382383	7.61E-159	6.56E-157	ENSG00000112081	6428	serine/arginine-rich splicing factor 3 [Source:HGNC Symbol;Acc:HGNC:10785]""	GO:0005737;GO:0016607;GO:1990825;GO:0005515;GO:0031124;GO:0044822;GO:0000398;GO:0000166;GO:0005654;GO:0010467;GO:0043274;GO:0003723;GO:0003676;GO:0006366;GO:0006369;GO:0005634;GO:0008380;GO:0006406	nucleic acid binding;mRNA export from nucleus;termination of RNA polymerase II transcription;nucleoplasm;protein binding;RNA splicing;nuclear speck;cytoplasm;poly(A) RNA binding;sequence-specific mRNA binding;nucleus;transcription from RNA polymerase II promoter;phospholipase binding;mRNA 3'-end processing;RNA binding;nucleotide binding;gene expression;mRNA splicing
HIST1H3J	783.2912057	-5.898199794	0.219822627	-26.83163177	1.38E-158	1.18E-156	ENSG00000197153	8356	histone cluster 1"	H3j [Source:HGNC Symbol;Acc:HGNC:4774]"	GO:0042393;GO:0000183;GO:0032776;GO:0007596;GO:0000786;GO:0000788;GO:0000228;GO:0044267;GO:0070062;GO:0006325;GO:0005634;GO:0016020;GO:0040029;GO:0005654;GO:0010467;GO:0005576;GO:0045814;GO:0051290;GO:0031047;GO:0007264;GO:0003677;GO:0060968;GO:0043234;GO:0006334;GO:0006335;GO:0002230;GO:0098792;GO:0005515;GO:0046982
RAD54L	617.6991789	-3.757844848	0.140156113	-26.81185127	2.35E-158	2.01E-156	ENSG00000085999	8438	RAD54-like (S. cerevisiae) [Source:HGNC Symbol;Acc:HGNC:9826]""	GO:0006310;GO:0006974;GO:0007126;GO:0010212;GO:0006302;GO:0006281;GO:0005634;GO:0051276;GO:0042493;GO:0016817;GO:0000733;GO:0005654;GO:0000724;GO:0005515;GO:0003677;GO:0008340;GO:0004386;GO:0005524;GO:0036310	chromosome organization;double-strand break repair;hydrolase activity;protein binding;DNA binding;double-strand break repair via homologous recombination;response to drug;annealing helicase activity;cellular response to DNA damage stimulus;meiotic nuclear division;response to ionizing radiation;DNA strand renaturation;ATP binding;nucleoplasm;DNA repair;nucleus;DNA recombination;helicase activity;…
WARS	4610.585814	2.502461388	0.093479133	26.77026733	7.17E-158	6.09E-156	ENSG00000140105	7453	tryptophanyl-tRNA synthetase [Source:HGNC Symbol;Acc:HGNC:12729]""	GO:0005737;GO:0008285;GO:0006436;GO:0070062;GO:0005634;GO:0005829;GO:0001525;GO:0045765;GO:0000166;GO:0008152;GO:0010467;GO:0004812;GO:0005515;GO:0006418;GO:0004830;GO:0006412;GO:0005524	tRNA aminoacylation for protein translation;regulation of angiogenesis;cytosol;protein binding;metabolic process;angiogenesis;tryptophanyl-tRNA aminoacylation;ATP binding;nucleus;cytoplasm;aminoacyl-tRNA ligase activity;translation;nucleotide binding;gene expression;negative regulation of cell proliferation;tryptophan-tRNA ligase activity;extracellular exosome
PRDX1	9346.573812	-2.192761873	0.081987637	-26.74503089	1.41E-157	1.19E-155	ENSG00000117450	5052	peroxiredoxin 1 [Source:HGNC Symbol;Acc:HGNC:9352]""	GO:0000302;GO:0001501;GO:0042744;GO:0008379;GO:0016491;GO:0005737;GO:0070062;GO:0043209;GO:0005634;GO:0005739;GO:0098869;GO:0010467;GO:0006367;GO:0016209;GO:0042802;GO:0034101;GO:0008283;GO:0044822;GO:0032872;GO:0001895;GO:0006979;GO:0055114;GO:0005615;GO:0042470;GO:0042345;GO:0005829;GO:0042267;GO:0051920;GO:0019430;GO:0005515;GO:0004601	gene expression;cytosol;cytoplasm;response to reactive oxygen species;natural killer cell mediated cytotoxicity;mitochondrion;regulation of stress-activated MAPK cascade;response to oxidative stress;extracellular space;melanosome;removal of superoxide radicals;cell proliferation;protein binding;retina homeostasis;poly(A) RNA binding;myelin sheath;oxidation-reduction process;skeletal system develo…
ESCO2	606.8524955	-5.579882549	0.208903883	-26.71028642	3.57E-157	3.01E-155	ENSG00000171320	157570	establishment of sister chromatid cohesion N-acetyltransferase 2 [Source:HGNC Symbol;Acc:HGNC:27230]""	GO:0005794;GO:0000278;GO:0035861;GO:0005634;GO:0071168;GO:0006275;GO:0010369;GO:0005654;GO:0002244;GO:0000785;GO:0034421;GO:0031618;GO:0001741;GO:0007059;GO:0046872;GO:0004468;GO:0006302	protein localization to chromatin;mitotic cell cycle;chromatin;lysine N-acetyltransferase activity;XY body;double-strand break repair;Golgi apparatus;nucleoplasm;chromocenter;chromosome segregation;site of double-strand break;nuclear pericentric heterochromatin;hematopoietic progenitor cell differentiation;nucleus;metal ion binding;post-translational protein acetylation;regulation of DNA replicat…
KIF2C	734.4190684	-4.254442045	0.159554773	-26.6644611	1.22E-156	1.02E-154	ENSG00000142945	11004	kinesin family member 2C [Source:HGNC Symbol;Acc:HGNC:6393]""	GO:0035371;GO:0007596;GO:0016887;GO:0005871;GO:0007067;GO:0005874;GO:0051301;GO:0030951;GO:0005634;GO:0016020;GO:0007080;GO:0000776;GO:0019237;GO:0005524;GO:0015630;GO:0000278;GO:0019886;GO:0008283;GO:0008017;GO:0051010;GO:0005881;GO:0008152;GO:0007264;GO:0000775;GO:0051983;GO:0000777;GO:0005829;GO:0007018;GO:0007019;GO:0003777;GO:0005515	establishment or maintenance of microtubule cytoskeleton polarity;mitotic cell cycle;microtubule cytoskeleton;cytosol;metabolic process;chromosome;kinetochore;microtubule;protein binding;cytoplasmic microtubule;ATP binding;microtubule plus-end binding;membrane;mitotic metaphase plate congression;ATPase activity;microtubule binding;kinesin complex;microtubule-based movement;antigen processing and …
CCPG1	4258.601199	3.486143693	0.130912037	26.62966503	3.08E-156	2.56E-154	ENSG00000260916	9236	cell cycle progression 1 [Source:HGNC Symbol;Acc:HGNC:24227]""	GO:0008284;GO:0045787;GO:0016021;GO:0016020;GO:0003674;GO:0005515;GO:0045944;GO:2001106;GO:0007049	positive regulation of cell cycle;protein binding;molecular_function;cell cycle;positive regulation of transcription from RNA polymerase II promoter;membrane;positive regulation of cell proliferation;regulation of Rho guanyl-nucleotide exchange factor activity;integral component of membrane
ZFAND3	4809.763153	2.144463822	0.080566126	26.61743732	4.27E-156	3.54E-154	ENSG00000156639	60685	zinc finger"	AN1-type domain 3 [Source:HGNC Symbol;Acc:HGNC:18019]"	GO:0008270;GO:0003677
WIPI1	5520.832975	2.323074583	0.087289914	26.61332198	4.76E-156	3.93E-154	ENSG00000070540	55062	WD repeat domain"	phosphoinositide interacting 1 [Source:HGNC Symbol;Acc:HGNC:25471]"	GO:0048203;GO:0050681;GO:0030968;GO:0019898;GO:0034045;GO:0010008;GO:0005856;GO:0044267;GO:0080025;GO:0000045;GO:0030136;GO:0005737;GO:0030331;GO:0016236;GO:0006914;GO:0036498;GO:0034497;GO:0044804;GO:0000421;GO:0006497;GO:0000407;GO:0000422;GO:0005829;GO:0005802;GO:0032266;GO:0000139;GO:0005515;GO:0005102
TCF19	2196.509316	-3.083233126	0.116163571	-26.54216904	3.16E-155	2.60E-153	ENSG00000224472	6941	transcription factor 19 [Source:HGNC Symbol;Acc:HGNC:11629]""	GO:0008283;GO:0003700;GO:0005634;GO:0006357;GO:0006351;GO:0005515;GO:0008270	transcription factor activity;cell proliferation;protein binding;zinc ion binding;nucleus;transcription;regulation of transcription from RNA polymerase II promoter
HN1	1040.8232	-3.545829727	0.133888733	-26.48340636	1.51E-154	1.23E-152	ENSG00000189159	51155	hematological and neurological expressed 1 [Source:HGNC Symbol;Acc:HGNC:14569]""	GO:0005634;GO:0031965;GO:0005730	nucleolus;nucleus;nuclear membrane
MYOM2	7186.28496	-1.632955922	0.061695621	-26.46793889	2.27E-154	1.84E-152	ENSG00000036448	9172	myomesin 2 [Source:HGNC Symbol;Acc:HGNC:7614]""	GO:0031430;GO:0032982;GO:0006936;GO:0005739;GO:0008307;GO:0005515	M band;protein binding;structural constituent of muscle;muscle contraction;mitochondrion;myosin filament
SLC2A10	462.7771619	4.562350142	0.172606194	26.43213451	5.86E-154	4.72E-152	ENSG00000197496	81031	solute carrier family 2 (facilitated glucose transporter)"	member 10 [Source:HGNC Symbol;Acc:HGNC:13444]"	GO:0035428;GO:0005355;GO:0015992;GO:0005215;GO:0016021;GO:0022857;GO:0005737;GO:0015758;GO:0046323;GO:1904659;GO:0012505;GO:0005887;GO:0005886;GO:0005351;GO:0048471;GO:0055085
NFKBIZ	1237.782659	2.289948123	0.086972278	26.32963271	8.78E-153	7.05E-151	ENSG00000144802	64332	nuclear factor of kappa light polypeptide gene enhancer in B-cells inhibitor"	zeta [Source:HGNC Symbol;Acc:HGNC:29805]"	GO:0005515;GO:0005634;GO:0003712;GO:0006357;GO:0006351;GO:0006954
DLGAP5	768.7552482	-6.793059418	0.258211129	-26.30815895	1.55E-152	1.24E-150	ENSG00000126787	9787	discs"	large (Drosophila) homolog-associated protein 5 [Source:HGNC Symbol;Acc:HGNC:16864]"	GO:0005737;GO:0045842;GO:0008283;GO:0006470;GO:0005634;GO:0004721;GO:0005815;GO:0023052;GO:0005515;GO:0007079;GO:0031616
MYO7A	906.2254911	-3.614389804	0.137481454	-26.29001734	2.49E-152	1.98E-150	ENSG00000137474	4647	myosin VIIA [Source:HGNC Symbol;Acc:HGNC:7606]""	GO:0048563;GO:0006909;GO:0043531;GO:0032420;GO:0030030;GO:0060088;GO:0005902;GO:0045202;GO:0007040;GO:0031477;GO:0060113;GO:0042490;GO:0019904;GO:0030507;GO:0042462;GO:0003779;GO:1990435;GO:0000146;GO:0051904;GO:0006886;GO:0051875;GO:0016324;GO:0016459;GO:0032403;GO:0001845;GO:0003774;GO:0005524;GO:0042803;GO:0005856;GO:0032391;GO:0007605;GO:0050957;GO:0007601;GO:0007600;GO:0051015;GO:0030048;GO:…	phagocytosis;protein homodimerization activity;motor activity;sensory perception of sound;apical plasma membrane;cell cortex;metabolic process;cell projection organization;protein N-terminus binding;spectrin binding;sensory perception;pigment granule transport;cytoskeleton;equilibrioception;mechanoreceptor differentiation;melanosome;inner ear development;myosin complex;microvillus;protein binding…
CDK13	6102.71876	1.651068459	0.062810702	26.28641965	2.74E-152	2.17E-150	ENSG00000065883	8621	cyclin-dependent kinase 13 [Source:HGNC Symbol;Acc:HGNC:1733]""	GO:0002945;GO:0004693;GO:0008353;GO:0007275;GO:0030332;GO:0016607;GO:0000380;GO:0005654;GO:0004672;GO:0007088;GO:0005524;GO:0008284;GO:0005794;GO:0006468;GO:0016032;GO:0044822;GO:0019908;GO:0005615;GO:0070816;GO:0005737;GO:0005515;GO:0030097	alternative mRNA splicing;hemopoiesis;Golgi apparatus;nucleoplasm;cytoplasm;RNA polymerase II carboxy-terminal domain kinase activity;cyclin-dependent protein serine/threonine kinase activity;extracellular space;multicellular organismal development;protein binding;nuclear cyclin-dependent protein kinase holoenzyme complex;protein kinase activity;poly(A) RNA binding;ATP binding;cyclin binding;vira…
SPATS2L	12020.81815	1.72567609	0.065845677	26.20788725	2.16E-151	1.70E-149	ENSG00000196141	26010	spermatogenesis associated"	serine rich 2 like [Source:HGNC Symbol;Acc:HGNC:24574]"	GO:0043234;GO:0005737;GO:0044822;GO:0005515;GO:0005730
CCNB2	669.6352635	-6.327813203	0.242219018	-26.12434504	1.93E-150	1.51E-148	ENSG00000157456	9133	cyclin B2 [Source:HGNC Symbol;Acc:HGNC:1580]""	GO:0043029;GO:0015630;GO:0000278;GO:0051726;GO:0000086;GO:0005813;GO:0005829;GO:0016020;GO:0005654;GO:0001701;GO:0005515;GO:0048538;GO:0007077;GO:0007067;GO:0005634;GO:0051301;GO:0040007	mitotic cell cycle;thymus development;growth;microtubule cytoskeleton;cell division;protein binding;mitotic nuclear division;membrane;centrosome;cytosol;G2/M transition of mitotic cell cycle;nucleus;in utero embryonic development;mitotic nuclear envelope disassembly;nucleoplasm;regulation of cell cycle;T cell homeostasis
HIST1H2BJ	1860.575035	-3.923025097	0.150190194	-26.12038109	2.14E-150	1.67E-148	ENSG00000124635	8970	histone cluster 1"	H2bj [Source:HGNC Symbol;Acc:HGNC:4761]"	GO:0005737;GO:0046982;GO:0005615;GO:0019731;GO:0006325;GO:0006334;GO:0003677;GO:0005654;GO:0050830;GO:0000786;GO:0000788;GO:0002227;GO:0005634
PNP	881.0675124	-2.698522954	0.103515122	-26.06887683	8.22E-150	6.40E-148	ENSG00000198805	4860	purine nucleoside phosphorylase [Source:HGNC Symbol;Acc:HGNC:7892]""	GO:0006738;GO:0046638;GO:0034356;GO:0008144;GO:0044281;GO:0006195;GO:0001882;GO:0005856;GO:0070970;GO:0070062;GO:0004731;GO:0005634;GO:0042278;GO:0042301;GO:0034418;GO:0016763;GO:0002060;GO:0043101;GO:0005737;GO:0006139;GO:0042102;GO:0003824;GO:0009116;GO:0006955;GO:0055086;GO:0005829;GO:0042493;GO:0005622;GO:0006148;GO:0005576;GO:0006144	purine nucleoside metabolic process;cytosol;cytoplasm;nucleoside binding;inosine catabolic process;purine nucleobase metabolic process;cytoskeleton;nicotinamide riboside catabolic process;interleukin-2 secretion;purine-containing compound salvage;drug binding;immune response;extracellular region;nucleobase-containing small molecule metabolic process;intracellular;small molecule metabolic process;…
NCAPD2	3677.547783	-2.033620166	0.07804094	-26.05837597	1.08E-149	8.38E-148	ENSG00000010292	9918	non-SMC condensin I complex subunit D2 [Source:HGNC Symbol;Acc:HGNC:24305]""	GO:0042393;GO:0030261;GO:0005488;GO:0000228;GO:0051304;GO:0007067;GO:0051301;GO:0005737;GO:0005634;GO:0016020;GO:0005654;GO:0000278;GO:0000793;GO:0000796;GO:0000797;GO:0007076;GO:0000799;GO:0010032;GO:0000779;GO:0005829;GO:0005515;GO:0003682	mitotic cell cycle;histone binding;chromatin binding;mitotic nuclear division;cytoplasm;cell division;protein binding;meiotic chromosome condensation;mitotic chromosome condensation;binding;condensin core heterodimer;cytosol;nuclear chromosome;condensed chromosome;nucleoplasm;membrane;condensin complex;nuclear condensin complex;chromosome condensation;chromosome separation;nucleus
RELN	1283.806695	-2.527598194	0.097015639	-26.05351271	1.23E-149	9.47E-148	ENSG00000189056	5649	reelin [Source:HGNC Symbol;Acc:HGNC:9957]""	GO:0038026;GO:0007616;GO:0021517;GO:0061003;GO:0016358;GO:0021511;GO:0050804;GO:0021766;GO:0090129;GO:0001764;GO:0016477;GO:0010001;GO:0007411;GO:0021987;GO:0007417;GO:0005737;GO:0000904;GO:0005615;GO:0035418;GO:0097120;GO:0032793;GO:1902078;GO:0004712;GO:0018108;GO:2000310;GO:0006508;GO:0048265;GO:0010468;GO:0007612;GO:0051057;GO:2000463;GO:0070325;GO:0070326;GO:0021819;GO:0050795;GO:0061098;GO:…	ventral spinal cord development;associative learning;forebrain development;cytoplasm;dendrite development;regulation of behavior;dendrite;learning;proteolysis;hippocampus development;lateral motor column neuron migration;extracellular space;modulation of synaptic transmission;cell migration;peptidyl-tyrosine phosphorylation;central nervous system development;axon guidance;positive regulation of a…
PKP2	5226.572477	-1.834316369	0.070620489	-25.97428025	9.67E-149	7.39E-147	ENSG00000057294	5318	plakophilin 2 [Source:HGNC Symbol;Acc:HGNC:9024]""	GO:0044325;GO:0016337;GO:0055010;GO:0005080;GO:0005886;GO:0034334;GO:0014704;GO:0030336;GO:2000810;GO:0003674;GO:0005488;GO:0086064;GO:0090002;GO:0030054;GO:0086005;GO:0045110;GO:0086001;GO:0086002;GO:0016021;GO:0017080;GO:0008285;GO:0030057;GO:0005654;GO:0010765;GO:0016264;GO:0019215;GO:0055088;GO:0086019;GO:0048496;GO:0005912;GO:0005911;GO:0002159;GO:0086073;GO:0007507;GO:0045294;GO:0086091;GO:…	bundle of His cell-Purkinje myocyte adhesion involved in cell communication;nucleoplasm;intermediate filament bundle assembly;protein kinase C binding;adherens junction;intermediate filament;cell junction;plasma membrane;maintenance of organ identity;cell communication by electrical coupling involved in cardiac conduction;cardiac muscle cell action potential involved in contraction;cardiac muscle…
SMOC1	1316.571939	-2.399221223	0.092621422	-25.90352387	6.08E-148	4.63E-146	ENSG00000198732	64093	SPARC related modular calcium binding 1 [Source:HGNC Symbol;Acc:HGNC:20318]""	GO:0060173;GO:0030154;GO:0045667;GO:0005604;GO:0001654;GO:0007165;GO:0005515;GO:0005578;GO:0005509	calcium ion binding;signal transduction;protein binding;eye development;cell differentiation;basement membrane;regulation of osteoblast differentiation;limb development;proteinaceous extracellular matrix
DUSP16	2886.810561	1.970927911	0.076113222	25.89468513	7.64E-148	5.79E-146	ENSG00000111266	80824	dual specificity phosphatase 16 [Source:HGNC Symbol;Acc:HGNC:17909]""	GO:0005737;;GO:0043409;GO:0016791;GO:0005829;GO:0008138;GO:0016023;GO:0006470;GO:0004725;GO:0017017;GO:0000188;GO:0005654;GO:0016311;GO:0045204;GO:0004721;GO:0005515;GO:0035335;GO:0005634;GO:0045209	peptidyl-tyrosine dephosphorylation;protein tyrosine phosphatase activity;MAPK phosphatase export from nucleus;phosphatase activity;negative regulation of MAPK cascade;protein tyrosine/serine/threonine phosphatase activity;MAPK export from nucleus;inactivation of MAPK activity;cytoplasm;nucleoplasm;protein binding;cytoplasmic membrane-bounded vesicle;cytosol;dephosphorylation;MAP kinase tyrosine/…
SFXN2	1851.767517	-2.276766519	0.088111013	-25.83974966	3.17E-147	2.39E-145	ENSG00000156398	118980	sideroflexin 2 [Source:HGNC Symbol;Acc:HGNC:16086]""	GO:0016021;GO:0005743;GO:0006811;GO:0016020;GO:0005739;GO:0015075;GO:0034220;GO:0055072;GO:0055085	ion transmembrane transport;mitochondrial inner membrane;integral component of membrane;ion transport;iron ion homeostasis;membrane;mitochondrion;ion transmembrane transporter activity;transmembrane transport
CEACAM21	3440.992196	2.333404592	0.090311429	25.8373124	3.38E-147	2.54E-145	ENSG00000007129	90273	carcinoembryonic antigen-related cell adhesion molecule 21 [Source:HGNC Symbol;Acc:HGNC:28834]""	GO:0016021;GO:0005515	protein binding;integral component of membrane
LRP8	2589.857182	-3.163602018	0.122508094	-25.8236164	4.82E-147	3.60E-145	ENSG00000157193	7804	LDL receptor related protein 8 [Source:HGNC Symbol;Acc:HGNC:6700]""	GO:0038026;GO:0038025;GO:0019894;GO:0030229;GO:0019221;GO:0007596;GO:0032793;GO:0030425;GO:0050804;GO:0005901;GO:0007165;GO:0001523;GO:1900006;GO:0000122;GO:0016021;GO:0016020;GO:0005875;GO:0005509;GO:0061098;GO:0006508;GO:0043025;GO:0008035;GO:0006629;GO:0061003;GO:0071397;GO:0007603;GO:0021541;GO:0014069;GO:0005886;GO:0021987;GO:0071363;GO:0030424;GO:0034185;GO:0043235;GO:0006897;GO:0050731;GO:…	very-low-density lipoprotein particle receptor activity;cerebral cortex development;transmembrane signaling receptor activity;negative regulation of transcription from RNA polymerase II promoter;axon;dendrite;proteolysis;cellular response to cholesterol;plasma membrane;calcium ion binding;modulation of synaptic transmission;extracellular region;protein binding;lipid metabolic process;receptor com…
AURKA	714.8765496	-3.694465061	0.143075646	-25.8217604	5.05E-147	3.77E-145	ENSG00000087586	6790	aurora kinase A [Source:HGNC Symbol;Acc:HGNC:11393]""	GO:0045840;GO:0032436;GO:0000086;GO:0007049;GO:0072686;GO:0032355;GO:0000780;GO:0000226;GO:0005929;GO:0031616;GO:0007067;GO:0046777;GO:0051301;GO:1990138;GO:0032091;GO:0043203;GO:0005819;GO:0071539;GO:0009948;GO:0005813;GO:0005634;GO:1900195;GO:0005814;GO:0005815;GO:0043146;GO:0004674;GO:0043066;GO:0004712;GO:0005876;GO:0004672;GO:0032465;GO:0007100;GO:0048471;GO:0032133;GO:0051297;GO:0005524;GO:…	mitotic cell cycle;spindle midzone;positive regulation of proteasomal ubiquitin-dependent protein catabolic process;axon hillock;microtubule cytoskeleton;cytosol;mitotic spindle organization;chromosome passenger complex;histone-serine phosphorylation;spindle assembly involved in female meiosis I;centrosome;spindle;mitotic centrosome separation;protein localization to centrosome;negative regulatio…
GSG2	521.1165279	-4.151643362	0.160786556	-25.82083646	5.17E-147	3.84E-145	ENSG00000177602	83903	germ cell associated 2 (haspin) [Source:HGNC Symbol;Acc:HGNC:19682]""	GO:0005737;GO:0090231;GO:0006468;GO:0005819;GO:0005813;GO:0005634;GO:2000751;GO:0005515;GO:0004672;GO:0071459;GO:0007064;GO:0035556;GO:0005694;GO:0005524;GO:0072354	intracellular signal transduction;regulation of spindle checkpoint;protein phosphorylation;protein binding;protein localization to chromosome;histone H3-T3 phosphorylation involved in chromosome passenger complex localization to kinetochore;protein kinase activity;nucleus;ATP binding;cytoplasm;histone kinase activity (H3-T3 specific);mitotic sister chromatid cohesion;spindle;centrosome;chromosome
PCNA	3733.660173	-2.740072904	0.106481346	-25.73289143	5.01E-146	3.70E-144	ENSG00000132646	5111	proliferating cell nuclear antigen [Source:HGNC Symbol;Acc:HGNC:8729]""	GO:0006297;GO:0000278;GO:0003677;GO:0000082;GO:0000083;GO:0006298;GO:0042769;GO:0000784;GO:0070911;GO:0034644;GO:0006283;GO:0000723;GO:0000722;GO:0070182;GO:0042276;GO:0070557;GO:0005813;GO:0005634;GO:0006281;GO:0030971;GO:0033683;GO:0005654;GO:0045740;GO:0030855;GO:0046686;GO:0032405;GO:0030337;GO:0019985;GO:0006284;GO:0032139;GO:0030331;GO:0008283;GO:0032077;GO:0035035;GO:0006289;GO:0043626;GO:…	mitotic cell cycle;damaged DNA binding;error-free translesion synthesis;epithelial cell differentiation;nucleoplasm;positive regulation of DNA replication;identical protein binding;base-excision repair;regulation of transcription involved in G1/S transition of mitotic cell cycle;telomere maintenance via semi-conservative replication;regulation of DNA replication;leading strand elongation;DNA poly…
PPP2R1B	2108.252234	-2.051932195	0.080064925	-25.62835332	7.37E-145	5.42E-143	ENSG00000137713	5519	protein phosphatase 2 regulatory subunit A"	beta [Source:HGNC Symbol;Acc:HGNC:9303]"	GO:0006461;GO:0070062;GO:0045121;GO:0034047;GO:0005488;GO:0005515;GO:0008601;GO:0060561;GO:2001241
KLF9	589.6198026	3.286446803	0.128496263	25.57620522	2.81E-144	2.06E-142	ENSG00000119138	687	Kruppel-like factor 9 [Source:HGNC Symbol;Acc:HGNC:1123]""	GO:0005737;GO:0007623;GO:0097067;GO:0003700;GO:0005634;GO:0003677;GO:0071387;GO:0005654;GO:0006357;GO:0006351;GO:0005886;GO:0046872;GO:0010839	transcription factor activity;circadian rhythm;cellular response to cortisol stimulus;nucleoplasm;transcription;DNA binding;cytoplasm;nucleus;cellular response to thyroid hormone stimulus;negative regulation of keratinocyte proliferation;regulation of transcription from RNA polymerase II promoter;plasma membrane;metal ion binding
FBXO32	1876.064165	2.188817654	0.085805437	25.50907881	1.56E-143	1.14E-141	ENSG00000156804	114907	F-box protein 32 [Source:HGNC Symbol;Acc:HGNC:16731]""	GO:0005737;GO:0005654;GO:0071549;GO:0005634;GO:0014894;GO:0016567;GO:0005515;GO:0030018	nucleoplasm;protein binding;Z disc;response to denervation involved in regulation of muscle adaptation;nucleus;cytoplasm;protein ubiquitination;cellular response to dexamethasone stimulus
YWHAQ	5640.411541	-2.012809966	0.078952725	-25.49386316	2.31E-143	1.68E-141	ENSG00000134308	10971	tyrosine 3-monooxygenase/tryptophan 5-monooxygenase activation protein"	theta [Source:HGNC Symbol;Acc:HGNC:12854]"	GO:0008022;GO:0097193;GO:0061024;GO:0021762;GO:0044325;GO:0005925;GO:0034766;GO:0005737;GO:0070062;GO:0016020;GO:0010467;GO:0071889;GO:0006367;GO:0006915;GO:0006605;GO:0012501;GO:0045892;GO:0019904;GO:0007264;GO:0043234;GO:0047485;GO:0030659;GO:0005829;GO:1900740;GO:0005515
KDELC1	1965.903776	-2.362705502	0.092680474	-25.49302338	2.36E-143	1.71E-141	ENSG00000134901	79070	KDEL motif containing 1 [Source:HGNC Symbol;Acc:HGNC:19350]""	GO:0046527;GO:0006664;GO:0005515;GO:0005788	glucosyltransferase activity;endoplasmic reticulum lumen;glycolipid metabolic process;protein binding
SFPQ	7686.737562	-1.560885494	0.061331227	-25.45009384	7.04E-143	5.08E-141	ENSG00000116560	6421	splicing factor proline/glutamine-rich [Source:HGNC Symbol;Acc:HGNC:10774]""	GO:0090575;GO:0000785;GO:0003676;GO:0070932;GO:0005737;GO:0000380;GO:0000724;GO:0005634;GO:0000166;GO:0005654;GO:0048511;GO:0016363;GO:0042826;GO:0008380;GO:0000980;GO:0045876;GO:0042382;GO:0044822;GO:0006974;GO:0042752;GO:0042754;GO:0001047;GO:0044212;GO:0051276;GO:0051726;GO:1902177;GO:0000122;GO:0000976;GO:0006351;GO:0005515;GO:0045892;GO:0003682;GO:0006397	alternative mRNA splicing;chromosome organization;nuclear matrix;nucleoplasm;cytoplasm;negative regulation of transcription from RNA polymerase II promoter;paraspeckles;rhythmic process;nucleotide binding;core promoter binding;chromatin binding;cellular response to DNA damage stimulus;protein binding;histone H3 deacetylation;mRNA processing;double-strand break repair via homologous recombination;…
HIST1H2AH	1345.098626	-3.438804299	0.135212848	-25.43252628	1.10E-142	7.91E-141	ENSG00000274997	85235	histone cluster 1"	H2ah [Source:HGNC Symbol;Acc:HGNC:13671]"	GO:0070062;GO:0006342;GO:0005634;GO:0003677;GO:0000790;GO:0008150;GO:0000786;GO:0003674;GO:0046982
SEC31B	2904.871566	2.170498213	0.085405195	25.41412406	1.76E-142	1.26E-140	ENSG00000075826	25956	SEC31 homolog B"	COPII coat complex component [Source:HGNC Symbol;Acc:HGNC:23197]"	GO:0016192;GO:0005789;GO:0005515;GO:0012507;GO:0015031;GO:0030120
DEPDC1	467.9198315	-4.887887356	0.192488405	-25.39315215	3.00E-142	2.14E-140	ENSG00000024526	55635	DEP domain containing 1 [Source:HGNC Symbol;Acc:HGNC:22949]""	GO:0043547;GO:0017053;GO:0005634;GO:0005096;GO:0005654;GO:0045892;GO:0007165;GO:0005515;GO:0035556;GO:0006351	intracellular signal transduction;nucleoplasm;protein binding;signal transduction;transcriptional repressor complex;negative regulation of transcription;positive regulation of GTPase activity;nucleus;GTPase activator activity;transcription
RRM1	4446.288636	-2.209644834	0.087029137	-25.38971326	3.28E-142	2.32E-140	ENSG00000167325	6240	ribonucleotide reductase M1 [Source:HGNC Symbol;Acc:HGNC:10451]""	GO:0008584;GO:0044281;GO:0005737;GO:0010212;GO:0070062;GO:0021846;GO:0006206;GO:0016021;GO:0005635;GO:0005654;GO:0006260;GO:0055086;GO:0017076;GO:0043025;GO:0005524;GO:0051259;GO:0000278;GO:0051290;GO:0009263;GO:0015949;GO:0042995;GO:0055114;GO:0005971;GO:0005829;GO:0004748;GO:0005515;GO:0060041	male gonad development;mitotic cell cycle;deoxyribonucleotide biosynthetic process;cytosol;cytoplasm;DNA replication;cell projection;ribonucleoside-diphosphate reductase activity;pyrimidine nucleobase metabolic process;protein binding;nucleobase-containing small molecule metabolic process;small molecule metabolic process;nucleoplasm;oxidation-reduction process;cell proliferation in forebrain;reti…
HIST1H2AB	585.2744119	-5.729208486	0.225817862	-25.37092694	5.28E-142	3.72E-140	ENSG00000278463	8335	histone cluster 1"	H2ab [Source:HGNC Symbol;Acc:HGNC:4734]"	GO:0008285;GO:0070062;GO:0006342;GO:0005634;GO:0003677;GO:0000790;GO:0000786;GO:0046982
MCM10	936.7170365	-5.105836958	0.201747755	-25.30802372	2.61E-141	1.83E-139	ENSG00000065328	55388	minichromosome maintenance 10 replication initiation factor [Source:HGNC Symbol;Acc:HGNC:18043]""	GO:0005737;GO:0005654;GO:0008283;GO:0000278;GO:0005730;GO:0005634;GO:0006270;GO:0000082;GO:0019899;GO:0006974;GO:0003688;GO:0031298;GO:0006260;GO:0005515;GO:0046872;GO:0003697;GO:0042802	DNA replication origin binding;mitotic cell cycle;enzyme binding;nucleolus;single-stranded DNA binding;replication fork protection complex;protein binding;DNA replication;cellular response to DNA damage stimulus;DNA replication initiation;identical protein binding;G1/S transition of mitotic cell cycle;nucleus;metal ion binding;cytoplasm;nucleoplasm;cell proliferation
G3BP1	6134.1366	-1.580352293	0.062447717	-25.30680645	2.69E-141	1.88E-139	ENSG00000145907	10146	GTPase activating protein (SH3 domain) binding protein 1 [Source:HGNC Symbol;Acc:HGNC:30292]""	GO:0090305;GO:0003676;GO:0003677;GO:0005925;GO:0005737;GO:0005634;GO:0000166;GO:0044822;GO:0005524;GO:0090090;GO:0004003;GO:0032508;GO:0006810;GO:0004004;GO:0005886;GO:0007265;GO:0010494;GO:0004519;GO:0005829;GO:0005622;GO:0005515;GO:0003729	DNA binding;ATP-dependent RNA helicase activity;cytosol;cytoplasm;endonuclease activity;cytoplasmic stress granule;nucleotide binding;plasma membrane;protein binding;intracellular;poly(A) RNA binding;focal adhesion;transport;DNA duplex unwinding;negative regulation of canonical Wnt signaling pathway;ATP binding;ATP-dependent DNA helicase activity;nucleic acid phosphodiester bond hydrolysis;nucleu…
POLR3C	5863.262823	1.844136563	0.07303374	25.25047404	1.12E-140	7.78E-139	ENSG00000186141	10623	polymerase (RNA) III (DNA directed) polypeptide C (62kD) [Source:HGNC Symbol;Acc:HGNC:30076]""	GO:0005666;GO:0045089;GO:0005515;GO:0045087;GO:0003677;GO:0010467;GO:0006359;GO:0005654;GO:0032481;GO:0001056;GO:0006351;GO:0032728;GO:0006386;GO:0003899;GO:0006385;GO:0005634;GO:0006383;GO:0005829;GO:0051607	innate immune response;regulation of transcription from RNA polymerase III promoter;positive regulation of type I interferon production;transcription elongation from RNA polymerase III promoter;cytosol;nucleoplasm;transcription;DNA binding;transcription from RNA polymerase III promoter;DNA-directed RNA polymerase III complex;protein binding;termination of RNA polymerase III transcription;nucleus;…
HES6	1522.487683	-4.35899032	0.172773823	-25.2294604	1.90E-140	1.32E-138	ENSG00000144485	55502	hes family bHLH transcription factor 6 [Source:HGNC Symbol;Acc:HGNC:18254]""	GO:0001227;GO:0007399;GO:0000122;GO:0003700;GO:0008134;GO:0030154;GO:0003712;GO:0006355;GO:0006357;GO:0006351;GO:0005667;GO:0003677;GO:0046983;GO:0005634;GO:0000977	transcription factor activity;transcription factor binding;regulation of transcription;DNA binding;protein dimerization activity;negative regulation of transcription from RNA polymerase II promoter;cell differentiation;transcription;nucleus;transcriptional repressor activity;transcription factor complex;regulation of transcription from RNA polymerase II promoter;transcription cofactor activity;ne…
DEK	1411.033866	-3.280162112	0.130250829	-25.18342592	6.09E-140	4.20E-138	ENSG00000124795	7913	DEK proto-oncogene [Source:HGNC Symbol;Acc:HGNC:2768]""	GO:0042393;GO:0019079;GO:0044822;GO:2000779;GO:2001032;GO:0006357;GO:0007165;GO:0006366;GO:0043292;GO:0003677;GO:0005634;GO:0016568	chromatin modification;histone binding;contractile fiber;DNA binding;signal transduction;poly(A) RNA binding;regulation of double-strand break repair via nonhomologous end joining;nucleus;transcription from RNA polymerase II promoter;regulation of transcription from RNA polymerase II promoter;regulation of double-strand break repair;viral genome replication
IQGAP3	623.0868091	-4.624935735	0.183696363	-25.17706746	7.14E-140	4.91E-138	ENSG00000183856	128239	IQ motif containing GTPase activating protein 3 [Source:HGNC Symbol;Acc:HGNC:20669]""	GO:0000187;GO:0000082;GO:0017048;GO:0010629;GO:0010628;GO:0007165;GO:0043087;GO:0005737;GO:0043547;GO:0071310;GO:0016328;GO:0033601;GO:0005096;GO:0017016;GO:0008361;GO:0005911;GO:0007265;GO:0007264;GO:0070856;GO:0005829;GO:0005622;GO:0005516;GO:0005515;GO:0001934;GO:0070371	myosin VI light chain binding;cytosol;positive regulation of mammary gland epithelial cell proliferation;Ras protein signal transduction;regulation of cell size;lateral plasma membrane;small GTPase mediated signal transduction;protein binding;intracellular;positive regulation of protein phosphorylation;positive regulation of GTPase activity;calmodulin binding;ERK1 and ERK2 cascade;cytoplasm;cellu…
HIST1H3H	1188.216808	-3.549674464	0.141233264	-25.13341669	2.15E-139	1.47E-137	ENSG00000278828	8357	histone cluster 1"	H3h [Source:HGNC Symbol;Acc:HGNC:4775]"	GO:0042393;GO:0000183;GO:0032776;GO:0007596;GO:0000786;GO:0000788;GO:0000228;GO:0044267;GO:0070062;GO:0006325;GO:0005634;GO:0016020;GO:0040029;GO:0005654;GO:0010467;GO:0005576;GO:0045814;GO:0051290;GO:0031047;GO:0007264;GO:0003677;GO:0060968;GO:0043234;GO:0006334;GO:0006335;GO:0002230;GO:0098792;GO:0005515;GO:0046982
KIAA0101	593.5061117	-4.643883333	0.184779268	-25.13205833	2.22E-139	1.51E-137	ENSG00000166803	9768	KIAA0101 [Source:HGNC Symbol;Acc:HGNC:28961]""	GO:0005737;GO:0005654;GO:0006281;GO:0051297;GO:0051726;GO:0019985;GO:0006974;GO:0009411;GO:0006260;GO:0005515;GO:0048471;GO:0003682;GO:0005634	chromatin binding;centrosome organization;cellular response to DNA damage stimulus;protein binding;DNA replication;cytoplasm;nucleoplasm;regulation of cell cycle;perinuclear region of cytoplasm;translesion synthesis;DNA repair;nucleus;response to UV
PAQR4	1257.077393	-2.756468144	0.109707568	-25.12559707	2.61E-139	1.77E-137	ENSG00000162073	124222	progestin and adipoQ receptor family member IV [Source:HGNC Symbol;Acc:HGNC:26386]""	GO:0016021;GO:0004872	receptor activity;integral component of membrane
CENPO	738.0717187	-3.152242951	0.125552586	-25.10695369	4.18E-139	2.83E-137	ENSG00000138092	79172	centromere protein O [Source:HGNC Symbol;Acc:HGNC:28152]""	GO:0034080;GO:0000278;GO:0006334;GO:0034508;GO:0005654;GO:0005515;GO:0007264;GO:0005829;GO:0000776;GO:0000777	kinetochore;mitotic cell cycle;small GTPase mediated signal transduction;cytosol;protein binding;nucleosome assembly;condensed chromosome kinetochore;centromere complex assembly;nucleoplasm;CENP-A containing nucleosome assembly
HIST1H2BL	499.2118346	-4.671970563	0.186302855	-25.07728919	8.80E-139	5.93E-137	ENSG00000185130	8340	histone cluster 1"	H2bl [Source:HGNC Symbol;Acc:HGNC:4748]"	GO:0005737;GO:0070062;GO:0006325;GO:0006334;GO:0003677;GO:0005654;GO:0000786;GO:0000788;GO:0046982;GO:0005634
CENPN	787.3838607	-2.710441071	0.108266884	-25.03481191	2.56E-138	1.72E-136	ENSG00000166451	55839	centromere protein N [Source:HGNC Symbol;Acc:HGNC:30873]""	GO:0034080;GO:0000278;GO:0006334;GO:0034508;GO:0000775;GO:0005654;GO:0007059;GO:0007067;GO:0007264;GO:0005829;GO:0000777	mitotic cell cycle;small GTPase mediated signal transduction;cytosol;mitotic nuclear division;chromosome segregation;centromere complex assembly;condensed chromosome kinetochore;nucleosome assembly;nucleoplasm;CENP-A containing nucleosome assembly;chromosome
CGN	446.9575688	-4.172487275	0.167683174	-24.88316019	1.13E-136	7.57E-135	ENSG00000143375	57530	cingulin [Source:HGNC Symbol;Acc:HGNC:17429]""	GO:0008152;GO:0003774;GO:0003779;GO:0016459;GO:0008150;GO:0007179;GO:0005515;GO:0005923;GO:0030054	actin binding;motor activity;protein binding;myosin complex;metabolic process;biological_process;transforming growth factor beta receptor signaling pathway;cell junction;bicellular tight junction
CCNE1	525.5008901	-3.549128339	0.142655709	-24.87897862	1.26E-136	8.37E-135	ENSG00000105173	898	cyclin E1 [Source:HGNC Symbol;Acc:HGNC:1589]""	GO:0006270;GO:0000307;GO:0050681;GO:0000083;GO:0001889;GO:0051412;GO:0014074;GO:0051301;GO:0034097;GO:0005737;GO:0032355;GO:0001547;GO:0030521;GO:0005813;GO:0005634;GO:0003713;GO:0005654;GO:0016538;GO:0014070;GO:0032403;GO:0031670;GO:0006468;GO:0045859;GO:0000278;GO:0031100;GO:0000082;GO:0016301;GO:0019901;GO:0045471;GO:0045893;GO:0045597;GO:0051726;GO:0005829;GO:0016055;GO:0042493;GO:0033197;GO:…	mitotic cell cycle;cellular response to nutrient;DNA replication initiation;cytosol;cytoplasm;positive regulation of cell differentiation;transcription coactivator activity;response to progesterone;response to organonitrogen compound;regulation of transcription involved in G1/S transition of mitotic cell cycle;response to purine-containing compound;response to organic cyclic compound;response to …
STK32A	622.3670357	7.063238784	0.284202523	24.85283632	2.41E-136	1.60E-134	ENSG00000169302	202374	serine/threonine kinase 32A [Source:HGNC Symbol;Acc:HGNC:28317]""	GO:0006468;GO:0018105;GO:0004672;GO:0005622;GO:0098779;GO:0004674;GO:0005886;GO:0035556;GO:0046872;GO:0005524	intracellular signal transduction;protein phosphorylation;intracellular;peptidyl-serine phosphorylation;mitophagy in response to mitochondrial depolarization;protein kinase activity;metal ion binding;protein serine/threonine kinase activity;plasma membrane;ATP binding
KIF18A	466.4642949	-4.714891181	0.18980835	-24.84027275	3.29E-136	2.18E-134	ENSG00000121621	81930	kinesin family member 18A [Source:HGNC Symbol;Acc:HGNC:29441]""	GO:0007596;GO:0005901;GO:0072520;GO:0005871;GO:0007140;GO:0005737;GO:0001726;GO:0005634;GO:0005815;GO:0003779;GO:0007080;GO:0003777;GO:0015630;GO:0000278;GO:0019886;GO:0008017;GO:0051010;GO:1990023;GO:0008152;GO:0007264;GO:0000776;GO:0008574;GO:0005829;GO:0005828;GO:0007018;GO:0007019;GO:0070463;GO:0043130;GO:0005524;GO:0005515;GO:0015031;GO:0070507	mitotic cell cycle;microtubule cytoskeleton;cytosol;cytoplasm;metabolic process;kinetochore;ATP-dependent microtubule motor activity;protein binding;regulation of microtubule cytoskeleton organization;ATP binding;microtubule plus-end binding;mitotic metaphase plate congression;microtubule binding;kinesin complex;microtubule-based movement;ruffle;antigen processing and presentation of exogenous pe…
IL6R	17899.70575	-1.672415653	0.067487495	-24.7811192	1.43E-135	9.44E-134	ENSG00000160712	3570	interleukin 6 receptor [Source:HGNC Symbol;Acc:HGNC:6019]""	GO:0031018;GO:0097191;GO:0019899;GO:0032966;GO:0005896;GO:0050829;GO:0002384;GO:0004915;GO:0005615;GO:0004896;GO:0016021;GO:0016020;GO:0042517;GO:0070102;GO:0045669;GO:0004897;GO:0010536;GO:0008284;GO:0034097;GO:0070120;GO:0048661;GO:0016324;GO:0009986;GO:0005138;GO:0016323;GO:0043410;GO:0006953;GO:0050830;GO:0019221;GO:0005886;GO:0002446;GO:0002548;GO:0005515;GO:0019981;GO:0032722;GO:0032717;GO:…	extrinsic apoptotic signaling pathway;protein homodimerization activity;apical plasma membrane;interleukin-6 receptor activity;neutrophil mediated immunity;interleukin-6 receptor complex;positive regulation of osteoblast differentiation;cell surface;defense response to Gram-positive bacterium;acute-phase response;ciliary neurotrophic factor receptor complex;negative regulation of interleukin-8 pr…
ZBTB20	630.3742011	2.931667885	0.118309607	24.77962663	1.49E-135	9.76E-134	ENSG00000181722	26137	zinc finger and BTB domain containing 20 [Source:HGNC Symbol;Acc:HGNC:13503]""	GO:0032760;GO:0032728;GO:0000122;GO:0005634;GO:0005654;GO:0010629;GO:0045892;GO:0006351;GO:0005515;GO:0003677;GO:0046872;GO:0001078;GO:0032755	negative regulation of transcription from RNA polymerase II promoter;nucleoplasm;protein binding;positive regulation of interferon-beta production;DNA binding;negative regulation of transcription;negative regulation of gene expression;nucleus;metal ion binding;transcription;positive regulation of tumor necrosis factor production;positive regulation of interleukin-6 production;transcriptional repr…
SYTL1	1646.252126	4.429890526	0.179011	24.74647108	3.38E-135	2.21E-133	ENSG00000142765	84958	synaptotagmin like 1 [Source:HGNC Symbol;Acc:HGNC:15584]""	GO:0019897;GO:0042470;GO:0042043;GO:0070062;GO:0006886;GO:0006887;GO:0005544;GO:0017137;GO:0005622;GO:0070382;GO:0019905;GO:0005509;GO:0005515;GO:0005886;GO:0030276	Rab GTPase binding;calcium ion binding;melanosome;calcium-dependent phospholipid binding;protein binding;clathrin binding;intracellular;neurexin family protein binding;extrinsic component of plasma membrane;syntaxin binding;plasma membrane;exocytic vesicle;intracellular protein transport;exocytosis;extracellular exosome
STK17B	8433.017461	-1.842358639	0.074471104	-24.73924173	4.05E-135	2.64E-133	ENSG00000081320	9262	serine/threonine kinase 17b [Source:HGNC Symbol;Acc:HGNC:11396]""	GO:2000271;GO:0006915;GO:0015629;GO:0005793;GO:0012501;GO:0005634;GO:0004672;GO:0006468;GO:0004674;GO:0005515;GO:0005886;GO:0035556;GO:0046777;GO:0005524	endoplasmic reticulum-Golgi intermediate compartment;intracellular signal transduction;positive regulation of fibroblast apoptotic process;protein phosphorylation;protein binding;apoptotic process;protein kinase activity;nucleus;ATP binding;protein serine/threonine kinase activity;actin cytoskeleton;protein autophosphorylation;programmed cell death;plasma membrane
PKM	11112.29767	-2.004476864	0.081054013	-24.73013722	5.07E-135	3.29E-133	ENSG00000067225	5315	pyruvate kinase"	muscle [Source:HGNC Symbol;Acc:HGNC:9021]"	GO:0014870;GO:0031012;GO:0061621;GO:0001889;GO:0044281;GO:0005929;GO:0032868;GO:0001666;GO:0006096;GO:0005737;GO:0030955;GO:0031982;GO:0043209;GO:0005634;GO:0000287;GO:0005739;GO:0010033;GO:0042866;GO:0007584;GO:0005524;GO:0031100;GO:0044822;GO:0016301;GO:0003824;GO:0023026;GO:0043531;GO:0005886;GO:1903561;GO:0006006;GO:0070062;GO:0009629;GO:0005975;GO:0012501;GO:0005829;GO:0005515;GO:0043403;GO:…
HIST1H2AL	670.033452	-5.110804071	0.206694152	-24.72640866	5.56E-135	3.60E-133	ENSG00000276903	8332	histone cluster 1"	H2al [Source:HGNC Symbol;Acc:HGNC:4730]"	GO:0070062;GO:0006342;GO:0005634;GO:0003677;GO:0019899;GO:0000790;GO:0008150;GO:0005515;GO:0000786;GO:0046982
ODC1	15026.32707	-1.531778505	0.06196608	-24.71962882	6.58E-135	4.24E-133	ENSG00000115758	4953	ornithine decarboxylase 1 [Source:HGNC Symbol;Acc:HGNC:8109]""	GO:0005737;GO:0008284;GO:0009446;GO:0009615;GO:0006521;GO:0001822;GO:0006596;GO:0042176;GO:0006595;GO:0005575;GO:0003824;GO:0034641;GO:0033387;GO:0044281;GO:0005515;GO:0004586;GO:0048471;GO:0005829;GO:0042803	cellular nitrogen compound metabolic process;polyamine biosynthetic process;regulation of protein catabolic process;protein homodimerization activity;cytoplasm;polyamine metabolic process;protein binding;putrescine biosynthetic process;cellular_component;small molecule metabolic process;putrescine biosynthetic process from ornithine;ornithine decarboxylase activity;perinuclear region of cytoplasm…
SMAD3	3011.628856	2.200527694	0.089042729	24.71316534	7.72E-135	4.96E-133	ENSG00000166949	4088	SMAD family member 3 [Source:HGNC Symbol;Acc:HGNC:6769]""	GO:0032924;GO:0001102;GO:0048589;GO:0001501;GO:0031053;GO:0050927;GO:0008270;GO:0030501;GO:0051894;GO:0050728;GO:0051496;GO:0007369;GO:0042993;GO:0032332;GO:0045668;GO:0016202;GO:0043235;GO:0019901;GO:0000790;GO:0019902;GO:0001756;GO:0030512;GO:0007179;GO:0043234;GO:0044212;GO:0030618;GO:0030878;GO:0005829;GO:0043130;GO:0005667;GO:0060395;GO:0032731;GO:0048340;GO:0002076;GO:0090263;GO:0050821;GO:…	cytosol;negative regulation of osteoblast proliferation;nodal signaling pathway;identical protein binding;positive regulation of transforming growth factor beta3 production;regulation of transcription from RNA polymerase II promoter;collagen binding;negative regulation of cell proliferation;activin receptor signaling pathway;enhancer binding;positive regulation of positive chemotaxis;RNA polymera…
JAKMIP1	561.9591058	-3.491402837	0.141454056	-24.68223917	1.66E-134	1.06E-132	ENSG00000152969	152789	janus kinase and microtubule interacting protein 1 [Source:HGNC Symbol;Acc:HGNC:26460]""	GO:0005737;GO:0019894;GO:0008017;GO:0050890;GO:0030529;GO:0019900;GO:0015630;GO:0050811;GO:0005515;GO:0015031;GO:0019898;GO:0005874;GO:0003723	microtubule cytoskeleton;cytoplasm;microtubule;cognition;protein transport;extrinsic component of membrane;intracellular ribonucleoprotein complex;GABA receptor binding;RNA binding;protein binding;kinase binding;kinesin binding;microtubule binding
UHRF1	1463.975507	-4.728404787	0.191771191	-24.6564917	3.14E-134	2.00E-132	ENSG00000276043	29128	ubiquitin-like with PHD and ring finger domains 1 [Source:HGNC Symbol;Acc:HGNC:12556]""	GO:0042393;GO:0035064;GO:0032776;GO:0010390;GO:0031493;GO:0008270;GO:0090308;GO:0007049;GO:0010216;GO:0000122;GO:0016874;GO:0005634;GO:0006281;GO:0040029;GO:0016574;GO:0010467;GO:0005657;GO:0032270;GO:0000987;GO:0042787;GO:0016363;GO:0042802;GO:0008283;GO:0008327;GO:2000373;GO:0000792;GO:0000790;GO:0000791;GO:0004842;GO:0005886;GO:0043434;GO:0061630;GO:0005720;GO:0003700;GO:0044729;GO:0051865;GO:…	nuclear matrix;nucleosomal histone binding;zinc ion binding;ubiquitin-protein transferase activity;protein autoubiquitination;heterochromatin;transcription factor activity;replication fork;histone ubiquitination;core promoter proximal region sequence-specific DNA binding;protein binding;cytoplasmic vesicle;hemi-methylated DNA-binding;plasma membrane;DNA repair;nuclear heterochromatin;gene express…
CDC7	560.1640338	-3.193319856	0.129787093	-24.60429456	1.14E-133	7.22E-132	ENSG00000097046	8317	cell division cycle 7 [Source:HGNC Symbol;Acc:HGNC:1745]""	GO:0018105;GO:0006909;GO:0000082;GO:0044770;GO:0051301;GO:0005737;GO:0000727;GO:0005634;GO:0005654;GO:0004674;GO:0006260;GO:0004672;GO:0046872;GO:0005524;GO:0008284;GO:0006468;GO:0015630;GO:0000278;GO:0016301;GO:0010971;GO:0045171;GO:0006270;GO:0010571;GO:0005515	mitotic cell cycle;phagocytosis;positive regulation of G2/M transition of mitotic cell cycle;DNA replication initiation;nucleoplasm;cytoplasm;DNA replication;cell cycle phase transition;cell division;protein binding;microtubule cytoskeleton;protein kinase activity;kinase activity;metal ion binding;ATP binding;nucleus;positive regulation of cell proliferation;protein phosphorylation;G1/S transitio…
POFUT2	2382.755432	2.286837469	0.092996362	24.59061214	1.59E-133	1.01E-131	ENSG00000186866	23275	protein O-fucosyltransferase 2 [Source:HGNC Symbol;Acc:HGNC:14683]""	GO:0036065;GO:0044267;GO:0036066;GO:0006493;GO:0001707;GO:0051046;GO:0005794;GO:0010717;GO:0043687;GO:0008417;GO:0005789;GO:0008152;GO:0016757;GO:0006004;GO:0046922;GO:0010468	endoplasmic reticulum membrane;protein O-linked glycosylation;regulation of secretion;cellular protein metabolic process;mesoderm formation;Golgi apparatus;fucose metabolic process;transferase activity;regulation of gene expression;protein O-linked fucosylation;metabolic process;regulation of epithelial to mesenchymal transition;peptide-O-fucosyltransferase activity;post-translational protein mod…
CDK14	5744.55916	-1.691903896	0.068869683	-24.56674418	2.86E-133	1.81E-131	ENSG00000058091	5218	cyclin-dependent kinase 14 [Source:HGNC Symbol;Acc:HGNC:8883]""	GO:0005737;GO:0006468;GO:0000308;GO:0005515;GO:0051726;GO:0000086;GO:0005634;GO:0016055;GO:0060828;GO:0051301;GO:0004672;GO:0004693;GO:0005886;GO:0005829;GO:0005524;GO:0030332	regulation of cell cycle;Wnt signaling pathway;protein phosphorylation;cell division;cytoplasm;cytoplasmic cyclin-dependent protein kinase holoenzyme complex;G2/M transition of mitotic cell cycle;protein kinase activity;cytosol;regulation of canonical Wnt signaling pathway;nucleus;ATP binding;cyclin binding;protein binding;cyclin-dependent protein serine/threonine kinase activity;plasma membrane
TRERF1	910.4074248	-2.845329106	0.115932303	-24.54302229	5.13E-133	3.23E-131	ENSG00000124496	55809	transcriptional regulating factor 1 [Source:HGNC Symbol;Acc:HGNC:18273]""	GO:0001104;GO:0006351;GO:0006707;GO:0003700;GO:0008134;GO:0005634;GO:0030374;GO:0042592;GO:0006357;GO:0008301;GO:0006694;GO:0045893;GO:0003677;GO:0046872;GO:0007275;GO:0046885	transcription factor activity;cholesterol catabolic process;regulation of hormone biosynthetic process;steroid biosynthetic process;ligand-dependent nuclear receptor transcription coactivator activity;DNA binding;RNA polymerase II transcription cofactor activity;multicellular organismal development;nucleus;metal ion binding;transcription;regulation of transcription from RNA polymerase II promoter…
XRCC2	675.7389224	-3.181184739	0.129936577	-24.4825961	2.26E-132	1.41E-130	ENSG00000196584	7516	X-ray repair complementing defective repair in Chinese hamster cells 2 [Source:HGNC Symbol;Acc:HGNC:12829]""	GO:0033063;GO:2000269;GO:0043524;GO:0035264;GO:0003677;GO:0022008;GO:0005737;GO:0010165;GO:0007126;GO:0001701;GO:0010212;GO:0006302;GO:0000724;GO:0005813;GO:0010332;GO:0004520;GO:0000707;GO:0050769;GO:0005654;GO:0005657;GO:0003690;GO:0003697;GO:0005524;GO:0000278;GO:0006281;GO:0051297;GO:0000400;GO:0006974;GO:0042148;GO:0007131;GO:0001756;GO:0008094;GO:0006312;GO:0045003;GO:0000150;GO:0005515	mitotic cell cycle;response to gamma radiation;strand invasion;centrosome organization;nucleoplasm;cytoplasm;somitogenesis;positive regulation of neurogenesis;recombinase activity;replication fork;neurogenesis;cellular response to DNA damage stimulus;protein binding;reciprocal meiotic recombination;DNA binding;double-strand break repair via homologous recombination;meiotic nuclear division;four-w…
ARL4C	872.7689695	-2.747808292	0.112290538	-24.47052394	3.04E-132	1.89E-130	ENSG00000188042	10123	ADP ribosylation factor like GTPase 4C [Source:HGNC Symbol;Acc:HGNC:698]""	GO:0005737;GO:0032456;GO:0005634;GO:0003924;GO:0005622;GO:0030175;GO:0015031;GO:0005515;GO:0005886;GO:0043014;GO:0007264;GO:0005525	GTP binding;endocytic recycling;protein binding;intracellular;GTPase activity;cytoplasm;nucleus;filopodium;protein transport;alpha-tubulin binding;small GTPase mediated signal transduction;plasma membrane
ELMOD1	720.9462097	3.062615181	0.125186512	24.46441823	3.53E-132	2.19E-130	ENSG00000110675	55531	ELMO/CED-12 domain containing 1 [Source:HGNC Symbol;Acc:HGNC:25334]""	GO:0005737;GO:0043547;GO:0031647;GO:0005096;GO:0005654;GO:1903955	nucleoplasm;cytoplasm;positive regulation of GTPase activity;GTPase activator activity;regulation of protein stability;positive regulation of protein targeting to mitochondrion
ABCB1	590.7571426	3.083080668	0.126220765	24.42609718	9.03E-132	5.58E-130	ENSG00000085563	5243	ATP binding cassette subfamily B member 1 [Source:HGNC Symbol;Acc:HGNC:40]""	GO:0000086;GO:0002591;GO:0044281;GO:0016887;GO:0042626;GO:0070062;GO:0016021;GO:0016020;GO:0002489;GO:0042908;GO:0005524;GO:0006855;GO:0005215;GO:0009986;GO:0006810;GO:0002485;GO:0002481;GO:0005886;GO:0055085;GO:0008559;GO:0042493;GO:0005515;GO:0072089	xenobiotic-transporting ATPase activity;antigen processing and presentation of endogenous peptide antigen via MHC class I via ER pathway;cell surface;plasma membrane;protein binding;small molecule metabolic process;ATP binding;membrane;xenobiotic transport;ATPase activity;transporter activity;response to drug;antigen processing and presentation of exogenous protein antigen via MHC class Ib;stem c…
CXCR3	454.083617	-4.56297833	0.187030512	-24.39697291	1.84E-131	1.13E-129	ENSG00000186810	2833	chemokine (C-X-C motif) receptor 3 [Source:HGNC Symbol;Acc:HGNC:4540]""	GO:0006954;GO:0009897;GO:0070098;GO:1900119;GO:0019958;GO:0019956;GO:0043950;GO:0051281;GO:0004950;GO:0050921;GO:0007166;GO:0016494;GO:0001525;GO:0005737;GO:0004930;GO:0030816;GO:0016021;GO:0045766;GO:1900118;GO:0002685;GO:0004872;GO:0007186;GO:0008284;GO:0006935;GO:0019722;GO:0009986;GO:0006915;GO:0071954;GO:0005887;GO:0005886;GO:0007155;GO:0006928;GO:0010818;GO:0005829;GO:0007204;GO:0005622;GO:…	plasma membrane;intracellular;cytosol;movement of cell or subcellular component;G-protein coupled receptor activity;negative regulation of angiogenesis;C-X-C chemokine binding;G-protein coupled receptor signaling pathway;cell surface;receptor activity;cell surface receptor signaling pathway;regulation of leukocyte migration;positive regulation of cAMP-mediated signaling;external side of plasma me…
P2RX7	2270.176789	1.842079495	0.075512692	24.394303	1.97E-131	1.21E-129	ENSG00000089041	5027	purinergic receptor P2X"	ligand gated ion channel	7 [Source:HGNC Symbol;Acc:HGNC:8537]"
PCDH1	470.4682706	-4.449946944	0.182506587	-24.38239092	2.63E-131	1.61E-129	ENSG00000156453	5097	protocadherin 1 [Source:HGNC Symbol;Acc:HGNC:8655]""	GO:0005911;GO:0007399;GO:0016021;GO:0016020;GO:0005515;GO:0007155;GO:0005509;GO:0005887;GO:0005886;GO:0007267;GO:0007156	calcium ion binding;cell-cell junction;integral component of plasma membrane;homophilic cell adhesion via plasma membrane adhesion molecules;cell-cell signaling;membrane;cell adhesion;protein binding;nervous system development;integral component of membrane;plasma membrane
CHAF1A	3076.044448	-1.757045904	0.072093884	-24.37163617	3.42E-131	2.08E-129	ENSG00000167670	10036	chromatin assembly factor 1 subunit A [Source:HGNC Symbol;Acc:HGNC:1910]""	GO:0043234;GO:0005730;GO:0007049;GO:0006461;GO:0005515;GO:0006281;GO:0005634;GO:0006335;GO:0070087;GO:0000790;GO:0006260;GO:0051082;GO:0031497;GO:0033186;GO:0003682;GO:0042802;GO:0043231	nuclear chromatin;protein complex;nucleolus;chromatin binding;protein binding;DNA replication;identical protein binding;protein complex assembly;DNA replication-dependent nucleosome assembly;intracellular membrane-bounded organelle;chromo shadow domain binding;cell cycle;CAF-1 complex;chromatin assembly;DNA repair;nucleus;unfolded protein binding
DCK	801.8543834	-2.710097994	0.11126824	-24.3564381	4.95E-131	3.01E-129	ENSG00000156136	1633	deoxycytidine kinase [Source:HGNC Symbol;Acc:HGNC:2704]""	GO:0006220;GO:0006139;GO:0043097;GO:0019206;GO:0009157;GO:0016310;GO:0005829;GO:0004137;GO:0008144;GO:0005634;GO:0006206;GO:0009165;GO:0044281;GO:0005524;GO:0043101;GO:0006144;GO:0055086;GO:0042803	purine-containing compound salvage;drug binding;pyrimidine nucleotide metabolic process;protein homodimerization activity;cytosol;nucleobase-containing small molecule metabolic process;phosphorylation;small molecule metabolic process;deoxycytidine kinase activity;pyrimidine nucleobase metabolic process;nucleus;nucleotide biosynthetic process;nucleobase-containing compound metabolic process;purine…
HMGB3	755.640593	-4.102819735	0.168537985	-24.34359076	6.78E-131	4.10E-129	ENSG00000029993	3149	high mobility group box 3 [Source:HGNC Symbol;Acc:HGNC:5004]""	GO:0006310;GO:0032392;GO:0000400;GO:0006355;GO:0005634;GO:0044822;GO:0005737;GO:0007275;GO:0045596;GO:0008301;GO:0006351;GO:0005515;GO:0003677;GO:0003690;GO:0005694;GO:0045087	innate immune response;multicellular organismal development;negative regulation of cell differentiation;DNA geometric change;protein binding;DNA binding;regulation of transcription;cytoplasm;poly(A) RNA binding;four-way junction DNA binding;nucleus;transcription;double-stranded DNA binding;DNA recombination;chromosome
UNG	2043.944474	-2.365760413	0.097248191	-24.32703779	1.01E-130	6.12E-129	ENSG00000076248	7374	uracil DNA glycosylase [Source:HGNC Symbol;Acc:HGNC:12572]""	GO:0045830;GO:0006284;GO:0006285;GO:0005515;GO:0006281;GO:0005634;GO:0016799;GO:0045008;GO:0005739;GO:0005654;GO:0043066;GO:0016032;GO:0004844;GO:0003684;GO:0016447;GO:0016446	damaged DNA binding;depyrimidination;negative regulation of apoptotic process;hydrolase activity;protein binding;somatic recombination of immunoglobulin gene segments;viral process;somatic hypermutation of immunoglobulin genes;mitochondrion;base-excision repair;nucleus;DNA repair;nucleoplasm;uracil DNA N-glycosylase activity;positive regulation of isotype switching
DHFR	1225.883341	-2.731812289	0.112356514	-24.31378653	1.40E-130	8.42E-129	ENSG00000228716	1719	dihydrofolate reductase [Source:HGNC Symbol;Acc:HGNC:2861]""	GO:0006730;GO:0000082;GO:0000083;GO:0008144;GO:0009165;GO:0051000;GO:0044281;GO:0046653;GO:0046209;GO:0046655;GO:0046654;GO:0050661;GO:0006545;GO:0005542;GO:0005654;GO:0051870;GO:0004146;GO:0006729;GO:0006767;GO:0006766;GO:0031103;GO:0000278;GO:0055114;GO:0050999;GO:2000121;GO:0005829;GO:0031427;GO:0005575;GO:0046452;GO:0070402;GO:0003729	mitotic cell cycle;positive regulation of nitric-oxide synthase activity;cytosol;folic acid metabolic process;tetrahydrofolate biosynthetic process;regulation of transcription involved in G1/S transition of mitotic cell cycle;tetrahydrofolate metabolic process;drug binding;regulation of nitric-oxide synthase activity;cellular_component;small molecule metabolic process;nucleoplasm;oxidation-reduct…
IFRD1	3109.710749	2.056693103	0.084655517	24.29485012	2.22E-130	1.33E-128	ENSG00000006652	3475	interferon-related developmental regulator 1 [Source:HGNC Symbol;Acc:HGNC:5456]""	GO:0005737;GO:0048671;GO:0005634;GO:0007518;GO:0014706;GO:0043403;GO:0005488;GO:0030517;GO:0042692	myoblast fate determination;skeletal muscle tissue regeneration;cytoplasm;binding;negative regulation of collateral sprouting;nucleus;striated muscle tissue development;negative regulation of axon extension;muscle cell differentiation
WWC1	1588.885207	-2.127647457	0.087686439	-24.2642703	4.67E-130	2.79E-128	ENSG00000113645	23286	WW and C2 domain containing 1 [Source:HGNC Symbol;Acc:HGNC:29435]""	GO:0005737;GO:0043234;GO:0005829;GO:0005515;GO:0048471;GO:0046621;GO:0032386;GO:0000122;GO:0003713;GO:0005634;GO:0030674;GO:0035331;GO:0043410;GO:0019900;GO:0032947;GO:0030010;GO:0035329;GO:0016477;GO:0035330;GO:0032587;GO:0006351	negative regulation of organ growth;negative regulation of transcription from RNA polymerase II promoter;cytoplasm;cell migration;hippo signaling;cytosol;protein binding;positive regulation of MAPK cascade;protein complex;establishment of cell polarity;regulation of intracellular transport;transcription coactivator activity;negative regulation of hippo signaling;regulation of hippo signaling;ruff…
ITGA8	16483.62775	-1.681094626	0.06941862	-24.21676825	1.48E-129	8.81E-128	ENSG00000077943	8516	integrin subunit alpha 8 [Source:HGNC Symbol;Acc:HGNC:6144]""	GO:0016337;GO:0005783;GO:0034446;GO:0030030;GO:0007613;GO:0007160;GO:0032591;GO:0005925;GO:0045177;GO:0043204;GO:0001822;GO:0046872;GO:2000721;GO:0048333;GO:0009986;GO:0048745;GO:0008305;GO:0034678;GO:0014069;GO:0001656;GO:0005886;GO:0030511;GO:0045184;GO:0042472;GO:0007420;GO:0007229;GO:0030198	apical part of cell;cell surface;establishment of protein localization;integrin complex;plasma membrane;perikaryon;positive regulation of transforming growth factor beta receptor signaling pathway;positive regulation of transcription from RNA polymerase II promoter involved in smooth muscle cell differentiation;endoplasmic reticulum;integrin-mediated signaling pathway;focal adhesion;smooth muscle…
MCM8	1436.551087	-2.220597579	0.091721931	-24.21010498	1.74E-129	1.03E-127	ENSG00000125885	84515	minichromosome maintenance 8 homologous recombination repair factor [Source:HGNC Symbol;Acc:HGNC:16147]""	GO:0006974;GO:0000278;GO:0000724;GO:0006271;GO:0005654;GO:0000082;GO:0097362;GO:0004386;GO:0007292;GO:0006260;GO:0005515;GO:0048232;GO:0003677;GO:0005634;GO:0005524	mitotic cell cycle;MCM8-MCM9 complex;male gamete generation;G1/S transition of mitotic cell cycle;protein binding;DNA replication;DNA binding;double-strand break repair via homologous recombination;cellular response to DNA damage stimulus;nucleus;ATP binding;nucleoplasm;DNA strand elongation involved in DNA replication;helicase activity;female gamete generation
FOXP1	3653.965292	1.596323887	0.066129168	24.13948225	9.63E-129	5.69E-127	ENSG00000114861	27086	forkhead box P1 [Source:HGNC Symbol;Acc:HGNC:3823]""	GO:0030324;GO:0042118;GO:0042116;GO:0042117;GO:0021517;GO:0008045;GO:0050681;GO:0061470;GO:0003705;GO:0072358;GO:0003677;GO:0033152;GO:0002903;GO:0009653;GO:0032496;GO:0043565;GO:0001701;GO:0006355;GO:1901249;GO:0050706;GO:0048661;GO:0007519;GO:0050727;GO:0005654;GO:0046872;GO:0000981;GO:0042803;GO:2001182;GO:0003682;GO:2000727;GO:0072619;GO:0030316;GO:0048745;GO:1901250;GO:0002329;GO:0045892;GO:…	positive regulation of epithelial cell proliferation;DNA binding;T follicular helper cell differentiation;protein homodimerization activity;negative regulation of B cell apoptotic process;nucleoplasm;chemokine (C-C motif) ligand 2 secretion;interleukin-21 secretion;response to lipopolysaccharide;regulation of endothelial tube morphogenesis;osteoclast development;immunoglobulin V(D)J recombination…
FAM111A	1635.502636	-2.162724029	0.089617102	-24.13293877	1.13E-128	6.64E-127	ENSG00000166801	63901	family with sequence similarity 111 member A [Source:HGNC Symbol;Acc:HGNC:24725]""	GO:0005737;GO:0051607;GO:0005634;GO:0045071;GO:0006260;GO:0005515;GO:0016032;GO:0000785	negative regulation of viral genome replication;chromatin;protein binding;DNA replication;viral process;nucleus;defense response to virus;cytoplasm
SCN9A	1391.159677	-2.471936557	0.102486331	-24.1196707	1.55E-128	9.12E-127	ENSG00000169432	6335	sodium channel"	voltage gated	type IX alpha subunit [Source:HGNC Symbol;Acc:HGNC:10597]"
NEK2	611.8208692	-6.816376618	0.282675236	-24.11380889	1.79E-128	1.05E-126	ENSG00000117650	4751	NIMA-related kinase 2 [Source:HGNC Symbol;Acc:HGNC:7745]""	GO:0000086;GO:1903126;GO:0090307;GO:0007067;GO:0000922;GO:0005874;GO:0051225;GO:0051301;GO:0005737;GO:0051321;GO:0005730;GO:0005813;GO:0005634;GO:0001824;GO:0032212;GO:0046777;GO:0004674;GO:0004672;GO:0007088;GO:0005524;GO:0051973;GO:0006996;GO:0006468;GO:0051299;GO:0000278;GO:1904355;GO:0031145;GO:0019903;GO:0000070;GO:0046602;GO:0051988;GO:0000794;GO:0007059;GO:0000776;GO:0000777;GO:0043234;GO:…	mitotic cell cycle;cytosol;cytoplasm;chromosome segregation;positive regulation of telomerase activity;positive regulation of telomere capping;negative regulation of centriole-centriole cohesion;negative regulation of DNA binding;mitotic sister chromatid segregation;protein phosphatase binding;kinetochore;protein kinase activity;regulation of mitotic centrosome separation;organelle organization;m…
ADM	2501.609189	-2.208593942	0.091635819	-24.10186284	2.39E-128	1.39E-126	ENSG00000148926	133	adrenomedullin [Source:HGNC Symbol;Acc:HGNC:259]""	GO:0008284;GO:0045906;GO:0051384;GO:0048589;GO:0019731;GO:0060712;GO:0045909;GO:0009409;GO:0060670;GO:0007165;GO:0042594;GO:0019933;GO:0050829;GO:0032868;GO:0032496;GO:0001666;GO:0005737;GO:0002026;GO:0005615;GO:0030819;GO:0031100;GO:0055074;GO:0009611;GO:0045766;GO:0043065;GO:0010460;GO:0001843;GO:0006171;GO:0005179;GO:0008285;GO:0006701;GO:0031102;GO:0007507;GO:0008015;GO:0097084;GO:0031700;GO:…	cAMP-mediated signaling;neural tube closure;signal transduction;odontogenesis of dentin-containing tooth;cytosol;cytoplasm;response to lipopolysaccharide;positive regulation of vasodilation;response to wounding;spongiotrophoblast layer development;response to starvation;positive regulation of heart rate;cell-cell signaling;branching involved in labyrinthine layer morphogenesis;defense response to…
TCP11L2	961.9548991	2.28455777	0.094938325	24.06359875	6.02E-128	3.49E-126	ENSG00000166046	255394	t-complex 11"	testis-specific-like 2 [Source:HGNC Symbol;Acc:HGNC:28627]"
CDC45	733.0669099	-4.046011201	0.168340833	-24.03463935	1.21E-127	7.00E-126	ENSG00000093009	8318	cell division cycle 45 [Source:HGNC Symbol;Acc:HGNC:1739]""	GO:0000082;GO:0000083;GO:0031938;GO:0031261;GO:0005737;GO:0000727;GO:0005813;GO:0005634;GO:0005654;GO:0005656;GO:0006267;GO:0006260;GO:0003697;GO:1900087;GO:0000278;GO:0032508;GO:0031298;GO:0043138;GO:0000076;GO:0006271;GO:0006270;GO:1902977;GO:0003688;GO:0005515;GO:0003682	mitotic cell cycle;DNA replication checkpoint;nucleoplasm;cytoplasm;DNA replication;regulation of transcription involved in G1/S transition of mitotic cell cycle;positive regulation of G1/S transition of mitotic cell cycle;regulation of chromatin silencing at telomere;chromatin binding;protein binding;DNA replication initiation;replication fork protection complex;nuclear pre-replicative complex;D…
PIK3IP1	3024.463518	2.308929395	0.096079356	24.0314829	1.30E-127	7.53E-126	ENSG00000100100	113791	phosphoinositide-3-kinase interacting protein 1 [Source:HGNC Symbol;Acc:HGNC:24942]""	GO:0004252;GO:0043553;GO:0070062;GO:0016021;GO:0005515;GO:0005886;GO:0006508;GO:0014067;GO:0036313	serine-type endopeptidase activity;protein binding;negative regulation of phosphatidylinositol 3-kinase activity;negative regulation of phosphatidylinositol 3-kinase signaling;proteolysis;phosphatidylinositol 3-kinase catalytic subunit binding;integral component of membrane;plasma membrane;extracellular exosome
CEBPG	3223.14933	2.038107236	0.084894358	24.00757006	2.32E-127	1.33E-125	ENSG00000153879	1054	CCAAT/enhancer binding protein (C/EBP)"	gamma [Source:HGNC Symbol;Acc:HGNC:1837]"	GO:0044377;GO:0001077;GO:0001889;GO:0003677;GO:0043388;GO:0000978;GO:0043565;GO:0045078;GO:0005634;GO:0005654;GO:0006366;GO:0003690;GO:0042803;GO:0030183;GO:0008134;GO:0006955;GO:0043433;GO:0016071;GO:0051091;GO:0003700;GO:0042267;GO:0043353;GO:0006355;GO:0006357;GO:0045944;GO:0005515;GO:0045739;GO:0046982
GINS4	498.4633025	-3.69594302	0.154093854	-23.98501247	3.99E-127	2.29E-125	ENSG00000147536	84296	GINS complex subunit 4 (Sld5 homolog) [Source:HGNC Symbol;Acc:HGNC:28226]""	GO:0005737;GO:0001833;GO:0000727;GO:0000278;GO:0006271;GO:0006270;GO:0000811;GO:0005634;GO:0005654;GO:0031298;GO:0006260;GO:0005515;GO:0043138;GO:0032508	GINS complex;inner cell mass cell proliferation;mitotic cell cycle;replication fork protection complex;protein binding;DNA replication;DNA replication initiation;cytoplasm;nucleoplasm;nucleus;DNA strand elongation involved in DNA replication;double-strand break repair via break-induced replication;DNA duplex unwinding;3'-5' DNA helicase activity
UTP20	5703.752831	-2.099126874	0.087587569	-23.96603644	6.29E-127	3.59E-125	ENSG00000120800	27340	UTP20 small subunit processome component [Source:HGNC Symbol;Acc:HGNC:17897]""	GO:0005737;GO:0008285;GO:0030688;GO:0005730;GO:0044822;GO:0030686;GO:0005654;GO:0006364;GO:0032040;GO:0005488;GO:0005515;GO:0000447;GO:0000480;GO:0000472	90S preribosome;endonucleolytic cleavage in ITS1 to separate SSU-rRNA from 5.8S rRNA and LSU-rRNA from tricistronic rRNA transcript (SSU-rRNA;nucleolus;nucleoplasm;protein binding;rRNA processing;binding;preribosome;negative regulation of cell proliferation;poly(A) RNA binding;endonucleolytic cleavage to generate mature 5'-end of SSU-rRNA from (SSU-rRNA;small-subunit processome;cytoplasm;endonucl…
SGOL1	450.0016974	-5.771687627	0.240924399	-23.9564264	7.92E-127	4.51E-125	ENSG00000129810	151648	shugoshin-like 1 (S. pombe) [Source:HGNC Symbol;Acc:HGNC:25088]""	GO:0008608;GO:0000780;GO:0007067;GO:0051301;GO:0005737;GO:0005813;GO:0005634;GO:0045132;GO:0000922;GO:0005654;GO:0030892;GO:0000278;GO:0019900;GO:0007059;GO:0007264;GO:0000775;GO:0000776;GO:0000777;GO:0000779;GO:0005829;GO:0010457;GO:0005515	mitotic cell cycle;nucleoplasm;cytoplasm;chromosome segregation;centriole-centriole cohesion;kinase binding;chromosome;kinetochore;cell division;protein binding;cytosol;attachment of spindle microtubules to kinetochore;mitotic nuclear division;condensed chromosome kinetochore;mitotic cohesin complex;nucleus;small GTPase mediated signal transduction;centrosome;condensed nuclear chromosome;condense…
OPTN	7388.500258	1.795346109	0.075051097	23.92165035	1.82E-126	1.04E-124	ENSG00000123240	10133	optineurin [Source:HGNC Symbol;Acc:HGNC:17142]""	GO:0008022;GO:0000086;GO:0030674;GO:0055037;GO:0016236;GO:0005776;GO:0007165;GO:0031593;GO:0050829;GO:0008219;GO:0005737;GO:0016023;GO:0005634;GO:0043122;GO:0090161;GO:0005654;GO:0043001;GO:0043124;GO:0070530;GO:0048471;GO:0042802;GO:0005794;GO:0000278;GO:0034613;GO:0017137;GO:0001920;GO:0007030;GO:0005829;GO:0005802;GO:0000139;GO:0000042;GO:0098792;GO:0005515	mitotic cell cycle;polyubiquitin binding;Golgi apparatus;cytosol;cytoplasm;Golgi to plasma membrane protein transport;identical protein binding;cytoplasmic membrane-bounded vesicle;recycling endosome;regulation of I-kappaB kinase/NF-kappaB signaling;protein binding;negative regulation of I-kappaB kinase/NF-kappaB signaling;negative regulation of receptor recycling;protein targeting to Golgi;autop…
PBK	578.6487984	-6.739357695	0.281900001	-23.90690904	2.60E-126	1.47E-124	ENSG00000168078	55872	PDZ binding kinase [Source:HGNC Symbol;Acc:HGNC:18282]""	GO:0006468;GO:0032873;GO:0005634;GO:0034644;GO:0050728;GO:0005575;GO:0004674;GO:0005515;GO:0004672;GO:0032435;GO:0007067;GO:0001933;GO:0005524	negative regulation of protein phosphorylation;protein phosphorylation;protein binding;mitotic nuclear division;cellular_component;negative regulation of inflammatory response;negative regulation of proteasomal ubiquitin-dependent protein catabolic process;protein kinase activity;nucleus;ATP binding;protein serine/threonine kinase activity;negative regulation of stress-activated MAPK cascade;cell…
CEP120	1818.323538	1.920606783	0.080359981	23.90004039	3.06E-126	1.73E-124	ENSG00000168944	153241	centrosomal protein 120kDa [Source:HGNC Symbol;Acc:HGNC:26690]""	GO:0005737;GO:0008022;GO:0030953;GO:0008283;GO:0005813;GO:0022027;GO:0000226;GO:0005515;GO:0032886;GO:0022008;GO:0021987;GO:0032880	neurogenesis;regulation of microtubule-based process;interkinetic nuclear migration;cell proliferation;protein binding;cerebral cortex development;astral microtubule organization;centrosome;protein C-terminus binding;cytoplasm;regulation of protein localization;microtubule cytoskeleton organization
BLM	877.7716338	-3.454863144	0.14466158	-23.88238224	4.67E-126	2.63E-124	ENSG00000197299	641	Bloom syndrome"	RecQ helicase-like [Source:HGNC Symbol;Acc:HGNC:1058]"	GO:0009378;GO:0003676;GO:0008026;GO:0000781;GO:0016887;GO:0003677;GO:0000228;GO:0005622;GO:0032508;GO:0005737;GO:0010165;GO:0071479;GO:0006302;GO:0000724;GO:0000729;GO:0006281;GO:0000800;GO:0000166;GO:0005654;GO:0048478;GO:0006260;GO:0043140;GO:0016363;GO:0031297;GO:0072711;GO:0005524;GO:0072757;GO:0006310;GO:0003697;GO:0044267;GO:0004003;GO:0043687;GO:0016605;GO:0004386;GO:0006974;GO:0003824;GO:…
AAK1	6494.425303	1.620435176	0.067954103	23.84602398	1.11E-125	6.20E-124	ENSG00000115977	22848	AP2 associated kinase 1 [Source:HGNC Symbol;Acc:HGNC:19679]""	GO:0019897;GO:2000369;GO:0006468;GO:0043195;GO:0004674;GO:0031252;GO:0046777;GO:0050821;GO:0045747;GO:0006897;GO:0005905;GO:0005515;GO:0004672;GO:0035612;GO:0030136;GO:0005112;GO:0005524;GO:0032880	cell leading edge;terminal bouton;protein phosphorylation;clathrin-coated vesicle;regulation of clathrin-mediated endocytosis;regulation of protein localization;protein kinase activity;extrinsic component of plasma membrane;coated pit;ATP binding;protein binding;positive regulation of Notch signaling pathway;protein stabilization;AP-2 adaptor complex binding;endocytosis;Notch binding;protein seri…
WHAMM	2291.543219	2.031148627	0.085631689	23.71959074	2.26E-124	1.26E-122	ENSG00000156232	123720	WAS protein homolog associated with actin"	golgi membranes and microtubules [Source:HGNC Symbol;Acc:HGNC:30493]"	GO:0051127;GO:0071933;GO:0090527;GO:0006888;GO:0007015;GO:0030032;GO:0033116;GO:0005737;GO:0017049;GO:0003779;GO:0030659;GO:0097320;GO:0048041;GO:0000139;GO:0005874;GO:0008017
GJC1	422.193842	-3.754903994	0.158326963	-23.71613735	2.46E-124	1.36E-122	ENSG00000182963	10052	gap junction protein gamma 1 [Source:HGNC Symbol;Acc:HGNC:4280]""	GO:0007268;GO:0048468;GO:0005789;GO:0014704;GO:0061024;GO:0007043;GO:0005922;GO:0005921;GO:0016021;GO:0016264;GO:0006936;GO:0001570;GO:0005216;GO:0006810;GO:0007601;GO:0034220;GO:0005886;GO:0007267;GO:0007154;GO:0086014;GO:0007507;GO:0048738;GO:0005515;GO:0005243	gap junction;atrial cardiac muscle cell action potential;membrane organization;ion channel activity;integral component of membrane;cell-cell signaling;plasma membrane;protein binding;cardiac muscle tissue development;transport;heart development;endoplasmic reticulum membrane;muscle contraction;gap junction channel activity;intercalated disc;visual perception;gap junction assembly;ion transmembran…
FKBP5	1933.053743	-1.853992221	0.07833725	-23.66680253	7.93E-124	4.37E-122	ENSG00000096060	2289	FK506 binding protein 5 [Source:HGNC Symbol;Acc:HGNC:3721]""	GO:0000413;GO:0003755;GO:0006457;GO:0070062;GO:0031072;GO:0016020;GO:0005789;GO:0005654;GO:0005528;GO:0005515;GO:0061077	endoplasmic reticulum membrane;chaperone-mediated protein folding;peptidyl-prolyl cis-trans isomerase activity;heat shock protein binding;protein binding;protein folding;protein peptidyl-prolyl isomerization;nucleoplasm;membrane;FK506 binding;extracellular exosome
CKS2	665.8480682	-2.916031585	0.123289128	-23.65197667	1.13E-123	6.20E-122	ENSG00000123975	1164	CDC28 protein kinase regulatory subunit 2 [Source:HGNC Symbol;Acc:HGNC:2000]""	GO:0007127;GO:0008283;GO:0000079;GO:0016538;GO:0051301;GO:0007049	cyclin-dependent protein serine/threonine kinase regulator activity;cell division;cell proliferation;cell cycle;meiosis I;regulation of cyclin-dependent protein serine/threonine kinase activity
CTPS1	3051.767442	-2.057136581	0.087095988	-23.61918867	2.45E-123	1.34E-121	ENSG00000171793	1503	CTP synthase 1 [Source:HGNC Symbol;Acc:HGNC:2519]""	GO:0006221;GO:0044210;GO:0006139;GO:0006541;GO:0005829;GO:0042098;GO:0042493;GO:0042100;GO:0005524;GO:0006241;GO:0003883;GO:0044281;GO:0015949;GO:0016020;GO:0055086	nucleobase-containing compound metabolic process;CTP biosynthetic process;T cell proliferation;CTP synthase activity;pyrimidine nucleotide biosynthetic process;nucleobase-containing small molecule interconversion;B cell proliferation;nucleobase-containing small molecule metabolic process;'de novo' CTP biosynthetic process;response to drug;cytosol;glutamine metabolic process;small molecule metabol…
TROAP	562.132222	-5.956628667	0.252374987	-23.60229407	3.65E-123	2.00E-121	ENSG00000135451	10024	trophinin associated protein [Source:HGNC Symbol;Acc:HGNC:12327]""	GO:0007155;GO:0005737;GO:0005515	cell adhesion;protein binding;cytoplasm
DMGDH	459.3156705	6.498718976	0.275385525	23.59862221	3.98E-123	2.17E-121	ENSG00000132837	29958	dimethylglycine dehydrogenase [Source:HGNC Symbol;Acc:HGNC:24475]""	GO:0047865;GO:0019695;GO:0006579;GO:0044822;GO:0005739;GO:0006544;GO:0005759;GO:0009055;GO:0055114;GO:0016491	mitochondrion;amino-acid betaine catabolic process;poly(A) RNA binding;mitochondrial matrix;oxidoreductase activity;dimethylglycine dehydrogenase activity;glycine metabolic process;choline metabolic process;oxidation-reduction process;electron carrier activity
PEG10	993.394835	-3.80006658	0.161117404	-23.58569887	5.40E-123	2.94E-121	ENSG00000242265	23089	paternally expressed 10 [Source:HGNC Symbol;Acc:HGNC:14005]""	GO:0005737;GO:0030154;GO:0005515;GO:0044822;GO:0006915;GO:0008270;GO:0003676;GO:0003677;GO:0005634;GO:0030512;GO:0001890	nucleic acid binding;negative regulation of transforming growth factor beta receptor signaling pathway;protein binding;DNA binding;apoptotic process;cell differentiation;poly(A) RNA binding;nucleus;cytoplasm;placenta development;zinc ion binding
NT5DC2	388.4357641	-4.269681293	0.181303778	-23.54987487	1.26E-122	6.82E-121	ENSG00000168268	64943	5'-nucleotidase domain containing 2 [Source:HGNC Symbol;Acc:HGNC:25717]""	GO:0016311;GO:0046872;GO:0008253	5'-nucleotidase activity;metal ion binding;dephosphorylation
CHEK1	1476.066985	-3.397745611	0.144505984	-23.51283667	3.01E-122	1.63E-120	ENSG00000149554	1111	checkpoint kinase 1 [Source:HGNC Symbol;Acc:HGNC:1925]""	GO:0018107;GO:2000615;GO:0000086;GO:0071260;GO:0000781;GO:0000785;GO:0010569;GO:0031572;GO:0006302;GO:0000724;GO:0005813;GO:0005634;GO:0006281;GO:0005654;GO:0004674;GO:0005657;GO:0006260;GO:0004672;GO:0045839;GO:0010767;GO:0005524;GO:0042127;GO:0006468;GO:0048096;GO:0006974;GO:0006975;GO:0035402;GO:0000794;GO:0005615;GO:0000077;GO:0043231;GO:0035407;GO:0090399;GO:0010468;GO:0005515;GO:0046602;GO:…	DNA damage checkpoint;nucleoplasm;DNA replication;intracellular membrane-bounded organelle;chromosome;protein kinase activity;regulation of mitotic centrosome separation;cellular response to DNA damage stimulus;protein binding;double-strand break repair via homologous recombination;replication fork;DNA damage induced protein phosphorylation;cytosol;ATP binding;regulation of cell proliferation;DNA…
ABCA1	3285.112651	2.365752737	0.10063642	23.50791833	3.38E-122	1.82E-120	ENSG00000165029	19	ATP binding cassette subfamily A member 1 [Source:HGNC Symbol;Acc:HGNC:29]""	GO:0038027;GO:0009897;GO:0071222;GO:0015914;GO:0007040;GO:0017127;GO:0043691;GO:0030139;GO:0031267;GO:0060155;GO:0044281;GO:0016887;GO:0055098;GO:0042158;GO:0044255;GO:0055091;GO:0005548;GO:0042626;GO:0006497;GO:0030819;GO:0008509;GO:0005543;GO:0050702;GO:0005215;GO:0010745;GO:0048471;GO:0010875;GO:0007186;GO:0007584;GO:0005524;GO:0033700;GO:0005794;GO:0034364;GO:0051117;GO:0009986;GO:0071397;GO:…	phagocytosis;Golgi apparatus;cholesterol transporter activity;protein lipidation;lipoprotein metabolic process;positive regulation of cholesterol efflux;cellular response to retinoic acid;endosomal transport;G-protein coupled receptor signaling pathway;intracellular membrane-bounded organelle;cell surface;cellular response to cholesterol;response to low-density lipoprotein particle;phospholipid t…
SPARC	680.6118747	-3.144586087	0.133916352	-23.48171847	6.27E-122	3.37E-120	ENSG00000113140	6678	secreted protein"	acidic	cysteine-rich (osteonectin) [Source:HGNC Symbol;Acc:HGNC:11219]"
IGFBP3	1195.335174	-2.23609217	0.095292309	-23.46561005	9.16E-122	4.90E-120	ENSG00000146674	3486	insulin like growth factor binding protein 3 [Source:HGNC Symbol;Acc:HGNC:5472]""	GO:0014912;GO:0010906;GO:0008160;GO:0043085;GO:0044267;GO:0043567;GO:0070062;GO:0009968;GO:0005634;GO:0044342;GO:0043568;GO:0043065;GO:0001649;GO:0045663;GO:0005520;GO:0046872;GO:0001968;GO:0008285;GO:0006468;GO:0048662;GO:0006915;GO:0043410;GO:0001558;GO:0042567;GO:0005615;GO:0031994;GO:0031995;GO:0016942;GO:0005576;GO:0005515;GO:0001933;GO:0040008	negative regulation of protein phosphorylation;positive regulation of myoblast differentiation;regulation of glucose metabolic process;insulin-like growth factor binding protein complex;negative regulation of smooth muscle cell proliferation;positive regulation of catalytic activity;negative regulation of cell proliferation;insulin-like growth factor binding;insulin-like growth factor ternary com…
TMPO	7405.058987	-1.903517864	0.081161036	-23.45359243	1.21E-121	6.48E-120	ENSG00000120802	7112	thymopoietin [Source:HGNC Symbol;Acc:HGNC:11875]""	GO:0005737;GO:0016020;GO:0005637;GO:0016021;GO:0005635;GO:0031965;GO:0005789;GO:0006355;GO:0000785;GO:0005515;GO:0003677;GO:0005521;GO:0005634	endoplasmic reticulum membrane;lamin binding;nuclear envelope;DNA binding;protein binding;nuclear inner membrane;regulation of transcription;chromatin;cytoplasm;nucleus;nuclear membrane;membrane;integral component of membrane
SHMT2	12618.42554	2.083482056	0.089217989	23.35271251	1.29E-120	6.88E-119	ENSG00000182199	6472	serine hydroxymethyltransferase 2 (mitochondrial) [Source:HGNC Symbol;Acc:HGNC:10852]""	GO:0008152;GO:0051289;GO:0006730;GO:0015630;GO:0044281;GO:0042645;GO:0046655;GO:0005737;GO:0006564;GO:0006563;GO:0070062;GO:0006545;GO:0006544;GO:0005634;GO:0035999;GO:0005739;GO:0016740;GO:0005759;GO:0005758;GO:0042802;GO:0008284;GO:0006767;GO:0006766;GO:0008732;GO:0016597;GO:0004372;GO:0005743;GO:0019264;GO:0005515;GO:0003682;GO:0030170	mitochondrial intermembrane space;mitochondrial nucleoid;microtubule cytoskeleton;cytoplasm;folic acid metabolic process;identical protein binding;metabolic process;glycine metabolic process;mitochondrion;pyridoxal phosphate binding;chromatin binding;protein binding;small molecule metabolic process;amino acid binding;L-serine biosynthetic process;water-soluble vitamin metabolic process;glycine bi…
NUP205	7492.00584	-1.78817547	0.077005169	-23.22149906	2.76E-119	1.46E-117	ENSG00000155561	23165	nucleoporin 205kDa [Source:HGNC Symbol;Acc:HGNC:18658]""	GO:0016020;GO:0019221;GO:0034605;GO:0019083;GO:0019048;GO:0010827;GO:0044281;GO:0051028;GO:0034399;GO:0044267;GO:0008645;GO:0005635;GO:0044611;GO:0015758;GO:0010467;GO:0019058;GO:0019054;GO:0005737;GO:0017056;GO:0008033;GO:0000278;GO:0043687;GO:0031965;GO:0006913;GO:0051292;GO:0031047;GO:0007077;GO:0016925;GO:0055085;GO:0000059;GO:0005975;GO:0005643;GO:1900034;GO:0005515;GO:0016032;GO:0005654	mitotic cell cycle;regulation of glucose transport;nucleoplasm;cytoplasm;carbohydrate metabolic process;nuclear pore complex assembly;regulation of cellular response to heat;protein import into nucleus;cellular response to heat;mitotic nuclear envelope disassembly;nuclear periphery;glucose transport;viral transcription;protein binding;small molecule metabolic process;mRNA transport;protein sumoyl…
TRIM59	1178.513801	-2.462961966	0.106418423	-23.14413134	1.67E-118	8.81E-117	ENSG00000213186	286827	tripartite motif containing 59 [Source:HGNC Symbol;Acc:HGNC:30834]""	GO:0030992;GO:0042384;GO:0005783;GO:0005813;GO:0016021;GO:0005789;GO:0046872;GO:0008270;GO:0005515;GO:0005929;GO:0043124;GO:0005622	endoplasmic reticulum membrane;integral component of membrane;protein binding;intracellular;endoplasmic reticulum;intraciliary transport particle B;negative regulation of I-kappaB kinase/NF-kappaB signaling;metal ion binding;centrosome;cilium assembly;zinc ion binding;cilium
SPTBN1	18338.82823	-1.42620218	0.061638949	-23.13800296	1.92E-118	1.01E-116	ENSG00000115306	6711	spectrin"	beta	non-erythrocytic 1 [Source:HGNC Symbol;Acc:HGNC:11275]"
CFLAR	14349.64723	1.941246025	0.083944459	23.12536222	2.57E-118	1.35E-116	ENSG00000003402	8837	CASP8 and FADD like apoptosis regulator [Source:HGNC Symbol;Acc:HGNC:1876]""	GO:1902042;GO:1902041;GO:0005123;GO:0097194;GO:0097191;GO:0031265;GO:0031264;GO:0070266;GO:0043403;GO:0008047;GO:0042981;GO:0008234;GO:0060544;GO:0097200;GO:0007519;GO:0043066;GO:0002020;GO:0032403;GO:0006508;GO:0014842;GO:0043123;GO:2001237;GO:0005737;GO:0014866;GO:0005515;GO:0010939;GO:0006915;GO:0012501;GO:0014732;GO:0097300;GO:0051092;GO:0005829;GO:0045121;GO:0043154;GO:0004197;GO:1901740;GO:…	extrinsic apoptotic signaling pathway;positive regulation of NF-kappaB transcription factor activity;CD95 death-inducing signaling complex;protease binding;cytosol;programmed necrotic cell death;proteolysis;ripoptosome;negative regulation of apoptotic process;protein binding;regulation of extrinsic apoptotic signaling pathway via death domain receptors;necroptotic process;membrane raft;regulation…
DSCC1	385.6388379	-4.645783574	0.201035069	-23.10931918	3.73E-118	1.96E-116	ENSG00000136982	79075	DNA replication and sister chromatid cohesion 1 [Source:HGNC Symbol;Acc:HGNC:24453]""	GO:0005654;GO:0005515;GO:0034088;GO:0006275;GO:0003689;GO:0000785;GO:0034421;GO:0006260;GO:0000775;GO:0031390	maintenance of mitotic sister chromatid cohesion;chromatin;nucleoplasm;protein binding;DNA replication;post-translational protein acetylation;Ctf18 RFC-like complex;DNA clamp loader activity;chromosome;regulation of DNA replication
MTHFD1	2930.187437	-1.586940056	0.068719161	-23.09312314	5.43E-118	2.84E-116	ENSG00000100714	4522	methylenetetrahydrofolate dehydrogenase (NADP+ dependent) 1"	methenyltetrahydrofolate cyclohydrolase	formyltetrahydrofolate synthetase [Source:HGNC Symbol;Acc:HGNC:7432]"
PCK2	671.2407014	2.904883902	0.125909206	23.07125903	9.00E-118	4.69E-116	ENSG00000100889	5106	phosphoenolpyruvate carboxykinase 2 (mitochondrial) [Source:HGNC Symbol;Acc:HGNC:8725]""	GO:0046872;GO:0005975;GO:0070062;GO:0016310;GO:0016301;GO:0005739;GO:0004613;GO:0004611;GO:0044281;GO:0005515;GO:0005759;GO:0017076;GO:0006006;GO:0006094;GO:0005525	carbohydrate metabolic process;phosphoenolpyruvate carboxykinase activity;phosphoenolpyruvate carboxykinase (GTP) activity;protein binding;gluconeogenesis;mitochondrial matrix;phosphorylation;small molecule metabolic process;glucose metabolic process;kinase activity;metal ion binding;GTP binding;mitochondrion;extracellular exosome;purine nucleotide binding
MAT2A	10247.15544	-1.596764071	0.069306807	-23.03906566	1.89E-117	9.81E-116	ENSG00000168906	4144	methionine adenosyltransferase II"	alpha [Source:HGNC Symbol;Acc:HGNC:6904]"	GO:0004478;GO:0046872;GO:0006556;GO:0006730;GO:0006805;GO:0048269;GO:0044281;GO:0005515;GO:0032259;GO:0005829;GO:0005524
PODXL	2033.559435	-1.831630144	0.079560463	-23.02186375	2.82E-117	1.45E-115	ENSG00000128567	5420	podocalyxin-like [Source:HGNC Symbol;Acc:HGNC:9171]""	GO:0030175;GO:0022407;GO:0007162;GO:0022408;GO:0005737;GO:0072015;GO:0001726;GO:0070062;GO:0005615;GO:0030027;GO:0016477;GO:0030335;GO:0016324;GO:0044297;GO:0005887;GO:0005886;GO:0007155;GO:0036057;GO:0031528;GO:0043231;GO:0045121;GO:0072175;GO:0050900;GO:0005515;GO:0033634;GO:0032534	glomerular visceral epithelial cell development;negative regulation of cell-cell adhesion;leukocyte migration;apical plasma membrane;slit diaphragm;intracellular membrane-bounded organelle;cell body;plasma membrane;extracellular space;cell migration;protein binding;cytoplasm;cell adhesion;ruffle;positive regulation of cell-cell adhesion mediated by integrin;integral component of plasma membrane;r…
ATF4	13970.83142	1.560342843	0.067780805	23.02042353	2.91E-117	1.50E-115	ENSG00000128272	468	activating transcription factor 4 [Source:HGNC Symbol;Acc:HGNC:786]""	GO:0032922;GO:1990737;GO:0034198;GO:0008022;GO:1990617;GO:0043267;GO:0043522;GO:1990590;GO:0010628;GO:0043525;GO:0034644;GO:0001077;GO:0032590;GO:1990037;GO:0006094;GO:0034399;GO:0044267;GO:0006357;GO:0005634;GO:0006520;GO:0007214;GO:0005815;GO:0043065;GO:1903204;GO:0043005;GO:0006366;GO:0042789;GO:0000981;GO:1990440;GO:0007623;GO:0005667;GO:0043565;GO:0008134;GO:0032057;GO:0036499;GO:0036091;GO:…	neuron projection;intrinsic apoptotic signaling pathway in response to endoplasmic reticulum stress;positive regulation of neuron apoptotic process;negative regulation of potassium ion transport;nucleoplasm;regulation of transcription;transcriptional activator activity;protein heterodimerization activity;transcription from RNA polymerase II promoter;gamma-aminobutyric acid signaling pathway;regul…
HDGF	7969.318718	-1.672642376	0.072837237	-22.96411085	1.07E-116	5.47E-115	ENSG00000143321	3068	hepatoma-derived growth factor [Source:HGNC Symbol;Acc:HGNC:4856]""	GO:0005737;GO:0044267;GO:0000122;GO:0030968;GO:0017053;GO:0008283;GO:0005615;GO:0044822;GO:0001222;GO:0000166;GO:0036498;GO:0008083;GO:0001106;GO:0007165;GO:0003677;GO:0005654;GO:0008201;GO:0006351	extracellular space;RNA polymerase II transcription corepressor activity;signal transduction;cellular protein metabolic process;IRE1-mediated unfolded protein response;cell proliferation;transcription;endoplasmic reticulum unfolded protein response;transcriptional repressor complex;heparin binding;nucleotide binding;poly(A) RNA binding;negative regulation of transcription from RNA polymerase II p…
PA2G4	7447.225415	-1.454541081	0.063362569	-22.95584123	1.29E-116	6.60E-115	ENSG00000170515	5036	proliferation-associated 2G4 [Source:HGNC Symbol;Acc:HGNC:8550]""	GO:0003677;GO:0007049;GO:0005737;GO:0070062;GO:0005730;GO:0005634;GO:0016020;GO:0030529;GO:0005654;GO:0043066;GO:0006364;GO:0016787;GO:0008283;GO:0044822;GO:0007050;GO:0045892;GO:0008152;GO:0045597;GO:0031625;GO:0003700;GO:0006355;GO:0006351;GO:0005515;GO:0006417	DNA binding;cell cycle arrest;nucleoplasm;cytoplasm;positive regulation of cell differentiation;metabolic process;transcription factor activity;negative regulation of apoptotic process;cell proliferation;protein binding;rRNA processing;poly(A) RNA binding;ubiquitin protein ligase binding;membrane;negative regulation of transcription;intracellular ribonucleoprotein complex;hydrolase activity;cell …
HIST1H4C	3660.057368	-3.031903558	0.13207638	-22.95568334	1.29E-116	6.60E-115	ENSG00000197061	8364	histone cluster 1"	H4c [Source:HGNC Symbol;Acc:HGNC:4787]"	GO:0006352;GO:0045653;GO:0000183;GO:0032776;GO:0003677;GO:0042393;GO:0000784;GO:0000786;GO:0000228;GO:0035574;GO:0035575;GO:0000723;GO:0044267;GO:0006303;GO:0070062;GO:0000724;GO:0006325;GO:0005634;GO:0016020;GO:0040029;GO:0005654;GO:0010467;GO:0045814;GO:0000278;GO:0006281;GO:0044822;GO:0051290;GO:0031047;GO:0007264;GO:0034080;GO:0006302;GO:0043234;GO:0006336;GO:0006334;GO:0006335;GO:0005576;GO:…
CHAC1	819.6700164	4.01847768	0.175116515	22.94745121	1.56E-116	7.95E-115	ENSG00000128965	79094	ChaC glutathione-specific gamma-glutamylcyclotransferase 1 [Source:HGNC Symbol;Acc:HGNC:28680]""	GO:0006986;GO:0008152;GO:0070059;GO:0005829;GO:0005802;GO:0045746;GO:0007219;GO:0016746;GO:0005515;GO:0022008;GO:0010955;GO:0005112	response to unfolded protein;intrinsic apoptotic signaling pathway in response to endoplasmic reticulum stress;neurogenesis;cytosol;negative regulation of protein processing;transferase activity;negative regulation of Notch signaling pathway;metabolic process;trans-Golgi network;protein binding;Notch signaling pathway;Notch binding
CEBPB	3573.249014	4.313248249	0.188298887	22.90639271	4.01E-116	2.04E-114	ENSG00000172216	1051	CCAAT/enhancer binding protein (C/EBP)"	beta [Source:HGNC Symbol;Acc:HGNC:1834]"	GO:0042130;GO:0044389;GO:0003677;GO:0007613;GO:0033598;GO:0035711;GO:0060850;GO:0001077;GO:0043524;GO:0042742;GO:0036488;GO:0045444;GO:0032496;GO:0071230;GO:0005737;GO:0043565;GO:0001541;GO:0019900;GO:0045408;GO:0005634;GO:0002432;GO:0005654;GO:0000779;GO:0045600;GO:0006366;GO:0016363;GO:0042826;GO:0042803;GO:1990440;GO:0035259;GO:0045670;GO:0030182;GO:0008134;GO:0045669;GO:0050873;GO:0035035;GO:…
KDM6B	1935.794421	2.769223096	0.121109632	22.8654241	1.03E-115	5.18E-114	ENSG00000132510	23135	lysine (K)-specific demethylase 6B [Source:HGNC Symbol;Acc:HGNC:29012]""	GO:0021766;GO:0045446;GO:0043565;GO:0006325;GO:0005634;GO:0055007;GO:0002437;GO:0005654;GO:0016577;GO:0071557;GO:0060992;GO:0046872;GO:0071558;GO:0010468;GO:0048333;GO:0014823;GO:0070301;GO:0008013;GO:0055114;GO:0045165;GO:0051213;GO:0045944;GO:0005515;GO:0003682	nucleoplasm;histone demethylase activity (H3-K27 specific);dioxygenase activity;histone H3-K27 demethylation;hippocampus development;endothelial cell differentiation;cardiac muscle cell differentiation;chromatin binding;protein binding;beta-catenin binding;metal ion binding;response to activity;oxidation-reduction process;histone demethylation;response to fungicide;chromatin organization;regulati…
FAM110B	407.3335955	4.420500958	0.193390657	22.85788274	1.22E-115	6.14E-114	ENSG00000169122	90362	family with sequence similarity 110 member B [Source:HGNC Symbol;Acc:HGNC:28587]""	GO:0005737;GO:0005739;GO:0005815	mitochondrion;cytoplasm;microtubule organizing center
SLC25A10	985.3333073	-2.490578687	0.109006298	-22.84802551	1.53E-115	7.67E-114	ENSG00000183048	1468	solute carrier family 25 (mitochondrial carrier; dicarboxylate transporter)"	member 10 [Source:HGNC Symbol;Acc:HGNC:10980]"	GO:0016021;GO:0005975;GO:0000098;GO:0070221;GO:0005310;GO:0006811;GO:0000096;GO:0006412;GO:0003735;GO:0005743;GO:0034641;GO:0006835;GO:0044281;GO:0005515;GO:0006810;GO:0006839;GO:0006006;GO:0005634;GO:0055085;GO:0006094
HIST1H2BN	1348.897328	-2.512010838	0.110089556	-22.81788504	3.05E-115	1.52E-113	ENSG00000233822	8341	histone cluster 1"	H2bn [Source:HGNC Symbol;Acc:HGNC:4749]"	GO:0005737;GO:0070062;GO:0006325;GO:0006334;GO:0003677;GO:0005654;GO:0000786;GO:0000788;GO:0046982;GO:0005634
HIST1H1D	5030.838436	-2.269945614	0.099572321	-22.79695403	4.92E-115	2.45E-113	ENSG00000124575	3007	histone cluster 1"	H1d [Source:HGNC Symbol;Acc:HGNC:4717]"	GO:0016584;GO:0005719;GO:0000122;GO:0044822;GO:0003677;GO:0080182;GO:0031490;GO:0000790;GO:0006357;GO:0005515;GO:0000786;GO:0005634;GO:0098532;GO:0006334
KIF24	406.4030668	-3.710340187	0.162997921	-22.76311352	1.06E-114	5.29E-113	ENSG00000186638	347240	kinesin family member 24 [Source:HGNC Symbol;Acc:HGNC:19916]""	GO:0043234;GO:0006996;GO:0042384;GO:0016887;GO:0005829;GO:0007018;GO:0007019;GO:0005814;GO:0008152;GO:0005524;GO:0005515;GO:0005871;GO:0005874;GO:0008017;GO:0003777	kinesin complex;metabolic process;protein complex;organelle organization;cytosol;protein binding;microtubule-based movement;centriole;microtubule;microtubule motor activity;ATP binding;microtubule depolymerization;cilium assembly;ATPase activity;microtubule binding
DSP	349.9759982	-4.384905393	0.192861397	-22.73604493	1.97E-114	9.78E-113	ENSG00000096696	1832	desmoplakin [Source:HGNC Symbol;Acc:HGNC:3052]""	GO:0018149;GO:0016337;GO:0006921;GO:0005080;GO:0014704;GO:0005200;GO:0008544;GO:0003223;GO:0030057;GO:0005856;GO:0070062;GO:0005634;GO:0005198;GO:0086073;GO:0034332;GO:0097110;GO:0043588;GO:0086083;GO:0005737;GO:0030216;GO:0044822;GO:0006915;GO:0042060;GO:0016323;GO:0012501;GO:0005882;GO:0005911;GO:0005886;GO:0002934;GO:0050839;GO:0001533;GO:0030674;GO:0045109;GO:0005916;GO:0045104;GO:0086091;GO:…	keratinocyte differentiation;structural constituent of cytoskeleton;adherens junction organization;bundle of His cell-Purkinje myocyte adhesion involved in cell communication;cytoplasm;protein kinase C binding;intermediate filament;cornified envelope;cytoskeleton;plasma membrane;wound healing;protein binding;intermediate filament cytoskeleton organization;protein localization to adherens junction…
ITPRIPL1	414.7194986	-3.951893072	0.173978012	-22.71489961	3.19E-114	1.58E-112	ENSG00000198885	150771	inositol 1"	4	5-trisphosphate receptor interacting protein-like 1 [Source:HGNC Symbol;Acc:HGNC:29371]"
GRHL3	911.7932353	-2.615969366	0.115185891	-22.71084898	3.50E-114	1.73E-112	ENSG00000158055	57822	grainyhead-like transcription factor 3 [Source:HGNC Symbol;Acc:HGNC:25839]""	GO:0031490;GO:0010628;GO:0061436;GO:0003677;GO:0008544;GO:0061029;GO:0007417;GO:0005737;GO:0043565;GO:0043547;GO:0005634;GO:0005654;GO:0006366;GO:0001843;GO:0000981;GO:0007389;GO:0042060;GO:0045893;GO:0032956;GO:0001736;GO:0090103;GO:0007398;GO:0090179;GO:0001228;GO:0045944;GO:0005515	neural tube closure;nucleoplasm;cytoplasm;regulation of actin cytoskeleton organization;transcription from RNA polymerase II promoter;establishment of skin barrier;ectoderm development;wound healing;protein binding;DNA binding;positive regulation of GTPase activity;pattern specification process;cochlea morphogenesis;RNA polymerase II transcription factor activity;planar cell polarity pathway invo…
EIF1	25721.60517	1.56619738	0.069082455	22.67142028	8.58E-114	4.21E-112	ENSG00000173812	10209	eukaryotic translation initiation factor 1 [Source:HGNC Symbol;Acc:HGNC:3249]""	GO:0005737;GO:0006446;GO:0008135;GO:0009048;GO:0006950;GO:0005634;GO:0006413;GO:0044822;GO:0003743	dosage compensation by inactivation of X chromosome;translation factor activity;regulation of translational initiation;cytoplasm;poly(A) RNA binding;response to stress;nucleus;translation initiation factor activity;translational initiation
SNTB1	401.1801246	3.8208112	0.168678487	22.65144341	1.35E-113	6.61E-112	ENSG00000172164	6641	syntrophin"	beta 1 (dystrophin-associated protein A1	59kDa
BEND3	833.4415038	-2.514616749	0.111343159	-22.5843848	6.17E-113	3.01E-111	ENSG00000178409	57673	BEN domain containing 3 [Source:HGNC Symbol;Acc:HGNC:23040]""	GO:0005720;GO:0006306;GO:0000183;GO:0000182;GO:0043967;GO:0036124;GO:0000122;GO:0034773;GO:0098532;GO:0006351;GO:0005515;GO:0005730;GO:0080182	negative regulation of transcription from RNA polymerase II promoter;nucleolus;protein binding;chromatin silencing at rDNA;histone H4 acetylation;rDNA binding;DNA methylation;transcription;histone H4-K20 trimethylation;histone H3-K27 trimethylation;histone H3-K9 trimethylation;nuclear heterochromatin;histone H3-K4 trimethylation
GMNN	778.7759129	-2.632909791	0.116604494	-22.57983114	6.84E-113	3.33E-111	ENSG00000112312	51053	geminin"	DNA replication inhibitor [Source:HGNC Symbol;Acc:HGNC:17493]"	GO:0005737;GO:0009887;GO:0006461;GO:0045786;GO:0000278;GO:0005829;GO:0003714;GO:0006275;GO:0005654;GO:0008156;GO:0045892;GO:0005515;GO:0042826;GO:0005634;GO:0070491
TP73	416.113722	-4.415886898	0.195571445	-22.57940518	6.91E-113	3.35E-111	ENSG00000078900	7161	tumor protein p73 [Source:HGNC Symbol;Acc:HGNC:12003]""	GO:0000187;GO:0048714;GO:0005794;GO:0003677;GO:0006298;GO:0001822;GO:0060044;GO:0001077;GO:0043524;GO:0043508;GO:0034644;GO:0030054;GO:0005654;GO:0005737;GO:0010165;GO:0007346;GO:0010243;GO:0031571;GO:0005634;GO:0010332;GO:0007050;GO:0043565;GO:0051262;GO:0071158;GO:0006366;GO:0046872;GO:0010468;GO:0000981;GO:0006351;GO:0008285;GO:0045665;GO:0016032;GO:0044212;GO:0008134;GO:0006915;GO:0005667;GO:…	damaged DNA binding;cell cycle arrest;response to gamma radiation;Golgi apparatus;cytosol;cytoplasm;negative regulation of transcription from RNA polymerase II promoter;identical protein binding;response to organonitrogen compound;transcription from RNA polymerase II promoter;intracellular membrane-bounded organelle;transcription factor binding;cell junction;transcription factor activity;chromati…
HIST1H2BE	449.9218856	-5.172025802	0.229095698	-22.57583113	7.49E-113	3.62E-111	ENSG00000274290	8344	histone cluster 1"	H2be [Source:HGNC Symbol;Acc:HGNC:4753]"	GO:0005737;GO:0002227;GO:0070062;GO:0019731;GO:0006325;GO:0006334;GO:0000786;GO:0005654;GO:0050830;GO:0005515;GO:0003677;GO:0000788;GO:0046982;GO:0005634;GO:0005615
CDKN1A	6000.996277	2.056927541	0.091129089	22.57158019	8.24E-113	3.98E-111	ENSG00000124762	1026	cyclin-dependent kinase inhibitor 1A (p21"	Cip1) [Source:HGNC Symbol;Acc:HGNC:1784]"	GO:0060574;GO:0051384;GO:0030308;GO:0000086;GO:0048146;GO:0000307;GO:0000082;GO:0033158;GO:0097193;GO:0019912;GO:0046872;GO:0010629;GO:0009411;GO:0051412;GO:0034198;GO:0010942;GO:0008543;GO:0014070;GO:0030332;GO:0005737;GO:0005654;GO:0071479;GO:2000134;GO:0030890;GO:0070557;GO:0055093;GO:0005634;GO:0009636;GO:0010033;GO:1904031;GO:0090399;GO:0034605;GO:0043066;GO:0032403;GO:0048471;GO:0031625;GO:…
GARS	11690.77314	1.520339375	0.067405907	22.55498734	1.20E-112	5.77E-111	ENSG00000106105	2617	glycyl-tRNA synthetase [Source:HGNC Symbol;Acc:HGNC:4162]""	GO:0006426;GO:0005737;GO:0004812;GO:0004820;GO:0070062;GO:0030141;GO:0005829;GO:0015966;GO:0005739;GO:0030424;GO:0005654;GO:0010467;GO:0005515;GO:0006418;GO:0005759;GO:0046983;GO:0000166;GO:0005524	tRNA aminoacylation for protein translation;diadenosine tetraphosphate biosynthetic process;glycyl-tRNA aminoacylation;protein dimerization activity;mitochondrial matrix;glycine-tRNA ligase activity;axon;cytosol;protein binding;secretory granule;ATP binding;cytoplasm;mitochondrion;aminoacyl-tRNA ligase activity;nucleoplasm;nucleotide binding;gene expression;extracellular exosome
CENPI	349.9607067	-4.366953956	0.193798448	-22.53348262	1.95E-112	9.33E-111	ENSG00000102384	2491	centromere protein I [Source:HGNC Symbol;Acc:HGNC:3968]""	GO:0005737;GO:0034080;GO:0007548;GO:0000278;GO:0042699;GO:0006334;GO:0034508;GO:0005634;GO:0005654;GO:0005515;GO:0007264;GO:0005829;GO:0000776	kinetochore;sex differentiation;small GTPase mediated signal transduction;mitotic cell cycle;cytosol;protein binding;nucleosome assembly;follicle-stimulating hormone signaling pathway;centromere complex assembly;nucleoplasm;nucleus;cytoplasm;CENP-A containing nucleosome assembly
EDA2R	936.174282	2.686763343	0.119263761	22.52791061	2.21E-112	1.06E-110	ENSG00000131080	60401	ectodysplasin A2 receptor [Source:HGNC Symbol;Acc:HGNC:17756]""	GO:0051092;GO:0005515;GO:0016021;GO:0033209;GO:0072332;GO:0005622;GO:0046330;GO:0005031;GO:0005887;GO:0005886;GO:0004872;GO:0008544;GO:0007275;GO:0010668	multicellular organismal development;positive regulation of NF-kappaB transcription factor activity;positive regulation of JNK cascade;ectodermal cell differentiation;integral component of plasma membrane;protein binding;intracellular;tumor necrosis factor-mediated signaling pathway;tumor necrosis factor-activated receptor activity;epidermis development;receptor activity;integral component of mem…
APOBEC3B	581.6493065	-2.878740206	0.128440222	-22.41307405	2.93E-111	1.40E-109	ENSG00000179750	9582	apolipoprotein B mRNA editing enzyme"	catalytic polypeptide-like 3B [Source:HGNC Symbol;Acc:HGNC:17352]"	GO:0016787;GO:0051607;GO:0045087;GO:0008270;GO:0016814;GO:0003824;GO:0010529;GO:0008152;GO:0005634;GO:0044822;GO:0047844
E2F1	1670.311292	-3.368965903	0.15037402	-22.40390931	3.61E-111	1.71E-109	ENSG00000101412	1869	E2F transcription factor 1 [Source:HGNC Symbol;Acc:HGNC:3113]""	GO:1990090;GO:0001047;GO:0048146;GO:0000082;GO:0097193;GO:0010628;GO:0003677;GO:0000278;GO:0005737;GO:0043565;GO:0007219;GO:0000122;GO:0035189;GO:0005654;GO:0071456;GO:0030900;GO:0072332;GO:0071398;GO:0070345;GO:0005667;GO:1990086;GO:0008134;GO:0006915;GO:0019901;GO:0012501;GO:0000790;GO:0045892;GO:0045893;GO:0048255;GO:0043276;GO:0045599;GO:2000045;GO:0044212;GO:0071930;GO:0000077;GO:0008630;GO:…	mitotic cell cycle;negative regulation of fat cell proliferation;positive regulation of protein insertion into mitochondrial membrane involved in apoptotic signaling pathway;DNA damage checkpoint;nucleoplasm;cytoplasm;negative regulation of fat cell differentiation;cellular response to fatty acid;cellular response to xenobiotic stimulus;cellular response to nerve growth factor stimulus;core promo…
DEPDC1B	411.8658115	-4.492635093	0.200578743	-22.39836094	4.08E-111	1.93E-109	ENSG00000035499	55789	DEP domain containing 1B [Source:HGNC Symbol;Acc:HGNC:24902]""	GO:0051056;GO:0007264;GO:0043547;GO:0005829;GO:0005096;GO:0030177;GO:0007165;GO:0035556;GO:0016477	intracellular signal transduction;cell migration;cytosol;signal transduction;positive regulation of GTPase activity;positive regulation of Wnt signaling pathway;GTPase activator activity;regulation of small GTPase mediated signal transduction;small GTPase mediated signal transduction
CAV1	1973.642356	-2.407636857	0.107509899	-22.39455978	4.45E-111	2.10E-109	ENSG00000105974	857	caveolin 1 [Source:HGNC Symbol;Acc:HGNC:1527]""	GO:0008104;GO:0001179;GO:0005783;GO:0031116;GO:0019901;GO:0007596;GO:2001238;GO:0005789;GO:0051899;GO:0045907;GO:0055074;GO:0019915;GO:0044325;GO:0005198;GO:0005778;GO:0009968;GO:0010608;GO:0016021;GO:0009617;GO:0007519;GO:0009612;GO:0045665;GO:0007595;GO:0098903;GO:0010524;GO:0031295;GO:0098909;GO:0005794;GO:0060546;GO:0051117;GO:0051592;GO:0019900;GO:0019905;GO:0031100;GO:0030514;GO:0044860;GO:…	protein localization;Golgi apparatus;cytosol;receptor-mediated endocytosis of virus by host cell;negative regulation of epithelial cell differentiation;response to progesterone;negative regulation of cell proliferation;basal plasma membrane;cholesterol efflux;cellular senescence;endocytic vesicle membrane;MAPK cascade;cellular response to peptide hormone stimulus;T cell costimulation;lactation;re…
SGK1	2165.896395	-2.214080012	0.099006231	-22.363037	9.02E-111	4.25E-109	ENSG00000118515	6446	serum/glucocorticoid regulated kinase 1 [Source:HGNC Symbol;Acc:HGNC:10810]""	GO:0018105;GO:0032411;GO:0007616;GO:0030307;GO:0005789;GO:0008217;GO:0043402;GO:0035556;GO:0042981;GO:0008542;GO:0043423;GO:0031115;GO:0005737;GO:0005634;GO:0005739;GO:0006883;GO:0005654;GO:0004674;GO:0017081;GO:0004712;GO:0043005;GO:0004672;GO:0048471;GO:0005524;GO:0010765;GO:0042127;GO:0006468;GO:0030334;GO:0015459;GO:0050790;GO:0043066;GO:0048156;GO:0006814;GO:0006974;GO:0034220;GO:0006950;GO:…	neuron projection;cellular sodium ion homeostasis;negative regulation of microtubule polymerization;cytosol;cytoplasm;regulation of catalytic activity;calcium channel regulator activity;neuron projection morphogenesis;protein kinase activity;response to stress;intracellular signal transduction;3-phosphoinositide-dependent protein kinase binding;mitochondrion;positive regulation of transporter act…
GABARAPL1	1476.251699	2.668104173	0.119509498	22.32545711	2.09E-110	9.82E-109	ENSG00000139112	23710	GABA(A) receptor-associated protein like 1 [Source:HGNC Symbol;Acc:HGNC:4068]""	GO:0005783;GO:0016236;GO:0048487;GO:0032590;GO:0005874;GO:0030957;GO:0005776;GO:0005739;GO:0000045;GO:0005794;GO:0032839;GO:0006914;GO:0044297;GO:0030659;GO:0031625;GO:0050811;GO:0006995;GO:0000421;GO:0000422;GO:0005829;GO:0005622;GO:0005515	Golgi apparatus;cytosol;autophagy;Tat protein binding;GABA receptor binding;mitochondrion;cell body;autophagosome membrane;microtubule;protein binding;intracellular;endoplasmic reticulum;ubiquitin protein ligase binding;autophagosome;mitophagy;beta-tubulin binding;macroautophagy;cellular response to nitrogen starvation;dendrite membrane;autophagosome assembly;dendrite cytoplasm;cytoplasmic vesicl…
UBE2Z	4877.537028	1.612913098	0.072281165	22.31443139	2.68E-110	1.25E-108	ENSG00000159202	65264	ubiquitin conjugating enzyme E2Z [Source:HGNC Symbol;Acc:HGNC:25847]""	GO:0005737;GO:0031625;GO:0006915;GO:0005654;GO:0042787;GO:0005515;GO:0061630;GO:0061631;GO:0005524	ubiquitin conjugating enzyme activity;ubiquitin protein ligase activity;nucleoplasm;protein binding;apoptotic process;ubiquitin protein ligase binding;ATP binding;protein ubiquitination involved in ubiquitin-dependent protein catabolic process;cytoplasm
TMEM19	1869.863546	-2.074383162	0.093152436	-22.26869471	7.43E-110	3.47E-108	ENSG00000139291	55266	transmembrane protein 19 [Source:HGNC Symbol;Acc:HGNC:25605]""	GO:0016021;GO:0005515	protein binding;integral component of membrane
SNRNP25	965.7137983	-2.569139468	0.115489306	-22.24569154	1.24E-109	5.79E-108	ENSG00000161981	79622	small nuclear ribonucleoprotein"	U11/U12 25kDa subunit [Source:HGNC Symbol;Acc:HGNC:14161]"	GO:0005737;GO:0045171;GO:0005515;GO:0005634;GO:0000398;GO:0005654;GO:0010467;GO:0005689;GO:0008380
FGFR1	939.188186	2.765198317	0.124536845	22.20385713	3.15E-109	1.47E-107	ENSG00000077782	2260	fibroblast growth factor receptor 1 [Source:HGNC Symbol;Acc:HGNC:3688]""	GO:0090080;GO:0048469;GO:0001501;GO:0045787;GO:0016023;GO:0016021;GO:0000165;GO:0045666;GO:0048514;GO:0004713;GO:0002062;GO:0045668;GO:0042127;GO:0048762;GO:0021837;GO:0019827;GO:0007605;GO:2001239;GO:0007173;GO:0010976;GO:0060665;GO:0050839;GO:0043235;GO:0043406;GO:0005829;GO:0021847;GO:0010629;GO:0001764;GO:0031175;GO:0010863;GO:0007435;GO:0060117;GO:0048378;GO:0016477;GO:0005524;GO:0048705;GO:…	skeletal system morphogenesis;positive regulation of mesenchymal cell proliferation;cytosol;lung development;identical protein binding;Fc-epsilon receptor signaling pathway;protein homodimerization activity;regulation of stem cell proliferation;MAPK cascade;protein autophosphorylation;negative regulation of transcription from RNA polymerase II promoter;positive regulation of MAP kinase activity;u…
CMBL	480.4088979	-2.909820939	0.131144048	-22.18797553	4.49E-109	2.08E-107	ENSG00000164237	134147	carboxymethylenebutenolidase homolog (Pseudomonas) [Source:HGNC Symbol;Acc:HGNC:25090]""	GO:0016787;GO:0005829;GO:0070062;GO:0008152	cytosol;hydrolase activity;metabolic process;extracellular exosome
CEP164	2825.423681	1.808769897	0.081547955	22.18044455	5.31E-109	2.45E-107	ENSG00000110274	22897	centrosomal protein 164kDa [Source:HGNC Symbol;Acc:HGNC:29182]""	GO:0006996;GO:0042384;GO:0000278;GO:0006281;GO:0000086;GO:0005813;GO:0005829;GO:0005814;GO:0005654;GO:0005615;GO:0005515;GO:0007067;GO:0051301;GO:0097539	mitotic cell cycle;organelle organization;extracellular space;cell division;protein binding;mitotic nuclear division;ciliary transition fiber;centriole;cytosol;G2/M transition of mitotic cell cycle;nucleoplasm;DNA repair;cilium assembly;centrosome
LRRFIP2	2102.890919	1.771102666	0.079869285	22.17501584	5.99E-109	2.76E-107	ENSG00000093167	9209	leucine rich repeat (in FLII) interacting protein 2 [Source:HGNC Symbol;Acc:HGNC:6703]""	GO:0005575;GO:0016055;GO:0008150;GO:0005515;GO:0030275	protein binding;Wnt signaling pathway;cellular_component;LRR domain binding;biological_process
PKMYT1	644.9295042	-4.307155742	0.194266123	-22.17141969	6.48E-109	2.98E-107	ENSG00000127564	9088	protein kinase"	membrane associated tyrosine/threonine 1 [Source:HGNC Symbol;Acc:HGNC:29650]"	GO:0005783;GO:0000086;GO:0010923;GO:0000082;GO:0005789;GO:0007067;GO:0007049;GO:0005737;GO:0005634;GO:0016020;GO:0005654;GO:0004674;GO:0004672;GO:0007088;GO:0005524;GO:0005794;GO:0006468;GO:0000278;GO:0016301;GO:0046872;GO:0051726;GO:0000079;GO:0000139;GO:0005515;GO:0005829
PSAT1	4087.568544	1.557769912	0.070362089	22.13933559	1.32E-108	6.06E-107	ENSG00000135069	29968	phosphoserine aminotransferase 1 [Source:HGNC Symbol;Acc:HGNC:19129]""	GO:0004648;GO:0008652;GO:0006564;GO:0070062;GO:0005829;GO:0005737;GO:0034641;GO:0044281;GO:0008615	cytosol;cellular amino acid biosynthetic process;O-phospho-L-serine:2-oxoglutarate aminotransferase activity;cellular nitrogen compound metabolic process;cytoplasm;pyridoxine biosynthetic process;small molecule metabolic process;L-serine biosynthetic process;extracellular exosome
ANKMY2	753.5178531	3.052809605	0.137966779	22.12713537	1.73E-108	7.93E-107	ENSG00000106524	57037	ankyrin repeat and MYND domain containing 2 [Source:HGNC Symbol;Acc:HGNC:25370]""	GO:0046872;GO:0005515;GO:0005929	protein binding;cilium;metal ion binding
ERCC6L	338.0561026	-4.992273329	0.22569793	-22.11926942	2.06E-108	9.41E-107	ENSG00000186871	54821	excision repair cross-complementation group 6 like [Source:HGNC Symbol;Acc:HGNC:20794]""	GO:0005737;GO:0000278;GO:0005813;GO:0005829;GO:0016020;GO:0003677;GO:0004386;GO:0005654;GO:0051301;GO:0005515;GO:0005886;GO:0007067;GO:0007264;GO:0008152;GO:0005524;GO:0000777	mitotic cell cycle;DNA binding;nucleoplasm;cytoplasm;mitotic nuclear division;membrane;condensed chromosome kinetochore;metabolic process;cell division;ATP binding;cytosol;protein binding;helicase activity;small GTPase mediated signal transduction;centrosome;plasma membrane
VMA21	3176.92249	-1.518530991	0.068884057	-22.04473793	1.07E-107	4.88E-106	ENSG00000160131	203547	VMA21 vacuolar H+-ATPase homolog (S. cerevisiae) [Source:HGNC Symbol;Acc:HGNC:22082]""	GO:0070072;GO:0016021;GO:0033116;GO:0005789;GO:0005764;GO:0030127	endoplasmic reticulum membrane;lysosome;COPII vesicle coat;endoplasmic reticulum-Golgi intermediate compartment membrane;vacuolar proton-transporting V-type ATPase complex assembly;integral component of membrane
HIST2H2BF	2837.42979	-3.223724429	0.146511725	-22.00318384	2.68E-107	1.22E-105	ENSG00000203814	440689	histone cluster 2"	H2bf [Source:HGNC Symbol;Acc:HGNC:24700]"	GO:0005737;GO:0070062;GO:0006325;GO:0006334;GO:0003677;GO:0005654;GO:0003674;GO:0000786;GO:0000788;GO:0046982;GO:0005634
SNCAIP	450.7400878	-4.691816125	0.213636345	-21.96169437	6.70E-107	3.03E-105	ENSG00000064692	9627	synuclein alpha interacting protein [Source:HGNC Symbol;Acc:HGNC:11139]""	GO:0005737;GO:0008021;GO:0031625;GO:0090083;GO:0042734;GO:0042417;GO:0046928;GO:0005515;GO:0008219;GO:0043025;GO:0042802	neuronal cell body;cell death;protein binding;dopamine metabolic process;regulation of neurotransmitter secretion;identical protein binding;presynaptic membrane;regulation of inclusion body assembly;ubiquitin protein ligase binding;cytoplasm;synaptic vesicle
LPCAT1	5775.741893	-1.988422285	0.090562284	-21.956406	7.52E-107	3.40E-105	ENSG00000275079	79888	lysophosphatidylcholine acyltransferase 1 [Source:HGNC Symbol;Acc:HGNC:25718]""	GO:0006654;GO:0005811;GO:0005783;GO:0005789;GO:0044281;GO:0043129;GO:0016021;GO:0016020;GO:0036148;GO:0016746;GO:0005509;GO:2001246;GO:0047191;GO:0047192;GO:0005794;GO:0006644;GO:0047159;GO:0008152;GO:0044255;GO:0036151;GO:0008654;GO:0000139;GO:0045732;GO:0019432;GO:0046474;GO:0047184;GO:0060041	endoplasmic reticulum membrane;Golgi apparatus;1-alkylglycerophosphocholine O-acyltransferase activity;metabolic process;phosphatidic acid biosynthetic process;endoplasmic reticulum;Golgi membrane;calcium ion binding;small molecule metabolic process;1-alkylglycerophosphocholine O-acetyltransferase activity;1-alkenylglycerophosphocholine O-acyltransferase activity;membrane;lipid particle;surfactan…
NAV2	2374.29997	-2.168011854	0.098781755	-21.94749278	9.15E-107	4.12E-105	ENSG00000166833	89797	neuron navigator 2 [Source:HGNC Symbol;Acc:HGNC:15997]""	GO:0007626;GO:0005614;GO:0005515;GO:0008201;GO:0007605;GO:0004386;GO:0005654;GO:0021554;GO:0008152;GO:0021563;GO:0003025;GO:0007399;GO:0021564;GO:0005578;GO:0005524;GO:0007608	vagus nerve development;nucleoplasm;protein binding;locomotory behavior;optic nerve development;regulation of systemic arterial blood pressure by baroreceptor feedback;heparin binding;metabolic process;ATP binding;sensory perception of sound;helicase activity;glossopharyngeal nerve development;nervous system development;proteinaceous extracellular matrix;interstitial matrix;sensory perception of …
XPC	3600.184116	1.527966473	0.069681756	21.92778378	1.41E-106	6.34E-105	ENSG00000154767	7508	xeroderma pigmentosum"	complementation group C [Source:HGNC Symbol;Acc:HGNC:12816]"	GO:0006298;GO:0070914;GO:0071942;GO:0070911;GO:0003677;GO:0005737;GO:0044267;GO:0010224;GO:0070062;GO:0005730;GO:0005634;GO:0005654;GO:0010996;GO:0003697;GO:0006281;GO:0043687;GO:0006289;GO:0006974;GO:0005886;GO:0000111;GO:0016925;GO:0031573;GO:0000404;GO:0000405;GO:0042493;GO:0000715;GO:0005515;GO:0003684;GO:1901990
RRP1B	9078.747283	-1.397619354	0.063764431	-21.91847906	1.73E-106	7.76E-105	ENSG00000160208	23076	ribosomal RNA processing 1B [Source:HGNC Symbol;Acc:HGNC:23818]""	GO:0030688;GO:0005730;GO:0044822;GO:0010923;GO:0000792;GO:0000791;GO:0006364;GO:0005515;GO:0005634;GO:0005829	nucleolus;cytosol;protein binding;euchromatin;rRNA processing;preribosome;heterochromatin;negative regulation of phosphatase activity;poly(A) RNA binding;nucleus
POLR1B	3250.177214	-1.49872481	0.068388256	-21.91494415	1.87E-106	8.37E-105	ENSG00000125630	84172	polymerase (RNA) I polypeptide B [Source:HGNC Symbol;Acc:HGNC:20454]""	GO:0017126;GO:0001054;GO:0003677;GO:0005737;GO:0005736;GO:0005730;GO:0005634;GO:0040029;GO:0005654;GO:0006360;GO:0006363;GO:0006362;GO:0032549;GO:0045814;GO:0006361;GO:0009303;GO:0010467;GO:0046872;GO:0007566;GO:0006351;GO:0005515;GO:0003899	transcription elongation from RNA polymerase I promoter;nucleoplasm;cytoplasm;transcription initiation from RNA polymerase I promoter;DNA-directed RNA polymerase activity;rRNA transcription;termination of RNA polymerase I transcription;protein binding;DNA binding;metal ion binding;embryo implantation;gene expression;transcription from RNA polymerase I promoter;DNA-directed RNA polymerase I comple…
BRD3	2689.47122	2.134220765	0.097392374	21.91363322	1.93E-106	8.59E-105	ENSG00000169925	8019	bromodomain containing 3 [Source:HGNC Symbol;Acc:HGNC:1104]""	GO:0005634;GO:0070577;GO:0006357;GO:0006351;GO:0005515;GO:0003682;GO:0016568	chromatin modification;chromatin binding;transcription;nucleus;lysine-acetylated histone binding;protein binding;regulation of transcription from RNA polymerase II promoter
GOT1	5107.938405	1.351626259	0.061741342	21.89175394	3.11E-106	1.38E-104	ENSG00000120053	2805	glutamic-oxaloacetic transaminase 1"	soluble [Source:HGNC Symbol;Acc:HGNC:4432]"	GO:0051384;GO:0006595;GO:0034641;GO:0044281;GO:0047801;GO:0032869;GO:0006094;GO:0005737;GO:0007219;GO:0019509;GO:0070062;GO:0005634;GO:0006107;GO:0004069;GO:0006114;GO:0019550;GO:0042802;GO:0004609;GO:0006103;GO:0043648;GO:0000096;GO:0003824;GO:0009058;GO:0043679;GO:0008652;GO:0005975;GO:0055089;GO:0005829;GO:0031406;GO:0080130;GO:0005764;GO:0006536;GO:0019551;GO:0006531;GO:0006532;GO:0006533;GO:…
KIAA0922	329.5454318	-4.18631476	0.191446548	-21.86675504	5.39E-106	2.38E-104	ENSG00000121210	23240	KIAA0922 [Source:HGNC Symbol;Acc:HGNC:29146]""	GO:0033088;GO:0090090;GO:0005783;GO:0016021;GO:0016055;GO:0005737;GO:0005886	negative regulation of immature T cell proliferation in thymus;Wnt signaling pathway;cytoplasm;endoplasmic reticulum;integral component of membrane;negative regulation of canonical Wnt signaling pathway;plasma membrane
HABP4	649.3258639	2.609145314	0.119403056	21.85157906	7.51E-106	3.32E-104	ENSG00000130956	22927	hyaluronan binding protein 4 [Source:HGNC Symbol;Acc:HGNC:17062]""	GO:0005737;GO:0005829;GO:0006355;GO:0002576;GO:0007596;GO:0005654;GO:0030017;GO:0005576;GO:0043392;GO:0005515;GO:0005634;GO:0071260;GO:0030168;GO:0006351	extracellular region;negative regulation of DNA binding;cytosol;protein binding;regulation of transcription;cytoplasm;transcription;nucleus;nucleoplasm;blood coagulation;sarcomere;cellular response to mechanical stimulus;platelet degranulation;platelet activation
TCEA1	6367.892661	1.922898412	0.088042073	21.84067618	9.53E-106	4.20E-104	ENSG00000187735	6917	transcription elongation factor A (SII)"	1 [Source:HGNC Symbol;Acc:HGNC:11612]"	GO:0008270;GO:0003676;GO:0003677;GO:0050434;GO:0005730;GO:0005634;GO:0005654;GO:0010467;GO:0006366;GO:0006368;GO:0006283;GO:0006281;GO:0032784;GO:0006289;GO:0005515;GO:0006355;GO:0006357;GO:1901919;GO:0006351;GO:0016032;GO:0003746;GO:0006414
DPYSL2	14763.4682	1.284493739	0.058879931	21.81547631	1.65E-105	7.27E-104	ENSG00000092964	1808	dihydropyrimidinase like 2 [Source:HGNC Symbol;Acc:HGNC:3014]""	GO:0010975;GO:0021510;GO:0030425;GO:0030424;GO:0007165;GO:0030516;GO:0007411;GO:0005874;GO:0043195;GO:0048489;GO:0005737;GO:0006139;GO:0070062;GO:0043209;GO:0016020;GO:0005739;GO:0045664;GO:0043005;GO:0043025;GO:0016787;GO:0008017;GO:0030426;GO:0019901;GO:0008152;GO:0021772;GO:0042220;GO:0007010;GO:0014049;GO:0043234;GO:0006897;GO:0007420;GO:0007399;GO:0016810;GO:0042493;GO:0001975;GO:0005515;GO:…	neuron projection;regulation of neuron differentiation;hydrolase activity;cytoplasm;response to amphetamine;metabolic process;dendrite;positive regulation of glutamate secretion;olfactory bulb development;mitochondrion;spinal cord development;nucleobase-containing compound metabolic process;regulation of axon extension;microtubule;protein binding;axon guidance;cytosol;myelin sheath;membrane;micro…
NT5DC3	1085.447965	-2.303560476	0.105726864	-21.78784449	3.03E-105	1.33E-103	ENSG00000111696	51559	5'-nucleotidase domain containing 3 [Source:HGNC Symbol;Acc:HGNC:30826]""	GO:0043235;GO:0016311;GO:0005829;GO:0008253;GO:0005739;GO:0046872	cytosol;5'-nucleotidase activity;receptor complex;metal ion binding;dephosphorylation;mitochondrion
WDHD1	543.4930801	-2.97081037	0.136503728	-21.76358412	5.14E-105	2.25E-103	ENSG00000198554	11169	WD repeat and HMG-box DNA binding protein 1 [Source:HGNC Symbol;Acc:HGNC:23170]""	GO:0005654;GO:0005737;GO:0005515;GO:0003677	nucleoplasm;protein binding;DNA binding;cytoplasm
VDAC1	8335.863988	-1.481417952	0.068086749	-21.75780112	5.83E-105	2.54E-103	ENSG00000213585	7416	voltage-dependent anion channel 1 [Source:HGNC Symbol;Acc:HGNC:12669]""	GO:0008021;GO:0007268;GO:0016236;GO:0015288;GO:0006820;GO:0007270;GO:0044325;GO:0044070;GO:0001662;GO:0042645;GO:0046930;GO:0070062;GO:0043209;GO:0005634;GO:0016020;GO:0005739;GO:0008308;GO:0030855;GO:0032403;GO:0005253;GO:2000378;GO:0016032;GO:0006851;GO:0007612;GO:0006915;GO:0019901;GO:0005886;GO:0055085;GO:1903959;GO:0043234;GO:0000423;GO:0045121;GO:0005743;GO:0005741;GO:0005515;GO:0098656;GO:…	regulation of anion transport;mitochondrial nucleoid;epithelial cell differentiation;regulation of mitophagy;porin activity;learning;mitochondrion;mitochondrial calcium ion transport;plasma membrane;anion transmembrane transport;anion transport;protein binding;pore complex;myelin sheath;membrane;synaptic vesicle;protein complex binding;protein complex;ion channel binding;neuron-neuron synaptic tr…
ETS1	2678.967629	-1.738675699	0.079999526	-21.73357498	9.88E-105	4.29E-103	ENSG00000134954	2113	v-ets avian erythroblastosis virus E26 oncogene homolog 1 [Source:HGNC Symbol;Acc:HGNC:3488]""	GO:0030154;GO:0009611;GO:0046677;GO:0045766;GO:0003677;GO:0034616;GO:0021983;GO:0001666;GO:0042981;GO:0005737;GO:0043565;GO:0050728;GO:0045786;GO:0045648;GO:0005634;GO:0045765;GO:0009612;GO:0005654;GO:0021854;GO:0006366;GO:0035035;GO:0000981;GO:0006351;GO:0008284;GO:0008285;GO:0030335;GO:0005667;GO:0051272;GO:0008134;GO:0070301;GO:0032355;GO:0060055;GO:0044849;GO:0045893;GO:0006955;GO:0030578;GO:…	response to estradiol;hypothalamus development;nucleoplasm;response to antibiotic;identical protein binding;cellular response to hydrogen peroxide;transcription from RNA polymerase II promoter;response to wounding;regulation of transcription from RNA polymerase II promoter;positive regulation of cellular component movement;negative regulation of cell proliferation;transcription factor activity;re…
SKA3	360.0868083	-4.796774477	0.220753405	-21.72910751	1.09E-104	4.71E-103	ENSG00000165480	221150	spindle and kinetochore associated complex subunit 3 [Source:HGNC Symbol;Acc:HGNC:20262]""	GO:0031110;GO:0005737;GO:0000940;GO:0005876;GO:0005515;GO:0007059;GO:0007067;GO:0051301	regulation of microtubule polymerization or depolymerization;cell division;protein binding;mitotic nuclear division;chromosome segregation;condensed chromosome outer kinetochore;spindle microtubule;cytoplasm
TIPIN	487.9221986	-2.819323526	0.129953886	-21.69479974	2.30E-104	9.92E-103	ENSG00000075131	54962	TIMELESS interacting protein [Source:HGNC Symbol;Acc:HGNC:30750]""	GO:0044770;GO:0009411;GO:0031573;GO:0007067;GO:0007049;GO:0005737;GO:0006302;GO:0000724;GO:0005634;GO:0005654;GO:0048478;GO:0051301;GO:0008284;GO:0005794;GO:0006281;GO:0006974;GO:0000790;GO:0043231;GO:0000077;GO:0000076;GO:0033262;GO:0005515	nuclear chromatin;Golgi apparatus;DNA replication checkpoint;nucleoplasm;cytoplasm;intracellular membrane-bounded organelle;DNA damage checkpoint;response to UV;cell division;protein binding;cell cycle phase transition;double-strand break repair via homologous recombination;DNA repair;regulation of nuclear cell cycle DNA replication;double-strand break repair;mitotic nuclear division;intra-S DNA …
ASNS	4993.970149	1.951683249	0.090117	21.65721502	5.20E-104	2.24E-102	ENSG00000070669	440	asparagine synthetase (glutamine-hydrolyzing) [Source:HGNC Symbol;Acc:HGNC:753]""	GO:0009636;GO:0034641;GO:0001889;GO:0044281;GO:0043200;GO:0006529;GO:0032354;GO:0006520;GO:0006541;GO:0009612;GO:0043066;GO:0005524;GO:0042803;GO:0045931;GO:0044267;GO:0036499;GO:0032870;GO:0048037;GO:0042149;GO:0008652;GO:0030968;GO:0070981;GO:0005829;GO:0031427;GO:0031667;GO:0004066;GO:0005515;GO:0009416	asparagine synthase (glutamine-hydrolyzing) activity;protein homodimerization activity;cellular response to hormone stimulus;cytosol;cofactor binding;cellular response to glucose starvation;negative regulation of apoptotic process;positive regulation of mitotic cell cycle;protein binding;endoplasmic reticulum unfolded protein response;small molecule metabolic process;response to nutrient levels;P…
SPC24	338.2267562	-5.352942996	0.247425722	-21.63454535	8.50E-104	3.65E-102	ENSG00000161888	147841	SPC24"	NDC80 kinetochore complex component [Source:HGNC Symbol;Acc:HGNC:26913]"	GO:0000278;GO:0005730;GO:0005829;GO:0031262;GO:0005515;GO:0007067;GO:0007264;GO:0005634;GO:0051301;GO:0000777
PHF19	2044.993567	-1.800332558	0.083237292	-21.62891792	9.60E-104	4.12E-102	ENSG00000119403	26147	PHD finger protein 19 [Source:HGNC Symbol;Acc:HGNC:24566]""	GO:0035098;GO:0048863;GO:0035064;GO:0000122;GO:0005654;GO:0040029;GO:0061087;GO:0006355;GO:0010467;GO:0006351;GO:0005515;GO:0019827;GO:0045814;GO:0016568;GO:0008270	negative regulation of transcription from RNA polymerase II promoter;chromatin modification;stem cell population maintenance;methylated histone binding;protein binding;regulation of transcription;regulation of gene expression;negative regulation of gene expression;nucleoplasm;stem cell differentiation;positive regulation of histone H3-K27 methylation;ESC/E(Z) complex;transcription;zinc ion bindin…
GATAD1	988.2306113	1.950371865	0.09021661	21.61876696	1.20E-103	5.12E-102	ENSG00000157259	57798	GATA zinc finger domain containing 1 [Source:HGNC Symbol;Acc:HGNC:29941]""	GO:0043565;GO:0003700;GO:0005634;GO:0005654;GO:0006355;GO:0008270	transcription factor activity;nucleoplasm;regulation of transcription;zinc ion binding;nucleus;sequence-specific DNA binding
DDN	461.0523345	-3.087386003	0.142846863	-21.61325723	1.35E-103	5.75E-102	ENSG00000181418	23109	dendrin [Source:HGNC Symbol;Acc:HGNC:24458]""	GO:0005737;GO:0043204;GO:0005634;GO:0005789;GO:0045944;GO:0005515;GO:0005886;GO:0032591;GO:0000978;GO:0042995;GO:0000982	endoplasmic reticulum membrane;transcription factor activity;perikaryon;protein binding;RNA polymerase II core promoter proximal region sequence-specific DNA binding;nucleus;positive regulation of transcription from RNA polymerase II promoter;cytoplasm;dendritic spine membrane;cell projection;plasma membrane
GJA1	343.2573789	-3.775197934	0.174977971	-21.57527546	3.07E-103	1.30E-101	ENSG00000152661	2697	gap junction protein alpha 1 [Source:HGNC Symbol;Acc:HGNC:4274]""	GO:0032024;GO:0045907;GO:0045216;GO:0045909;GO:0005789;GO:0060156;GO:0061024;GO:0007165;GO:0030500;GO:0030054;GO:0007512;GO:0003158;GO:0005771;GO:0016020;GO:0048514;GO:2000987;GO:0045669;GO:0043123;GO:0005794;GO:0006936;GO:0003294;GO:0030165;GO:0019904;GO:0043434;GO:0005829;GO:0007204;GO:0002070;GO:0045844;GO:0071260;GO:0060307;GO:0048487;GO:0010629;GO:0010628;GO:0001764;GO:0005925;GO:0005922;GO:…	contractile fiber;Golgi apparatus;lysosome;cytosol;positive regulation of cell communication by chemical coupling;positive regulation of vasodilation;connexin binding;early endosome;negative regulation of cell proliferation;protein domain specific binding;scaffold protein binding;regulation of bicellular tight junction assembly;negative regulation of wound healing;heart development;regulation of …
EMP2	424.5158008	-3.233893716	0.149889336	-21.57520874	3.07E-103	1.30E-101	ENSG00000213853	2013	epithelial membrane protein 2 [Source:HGNC Symbol;Acc:HGNC:3334]""	GO:2001212;GO:0003093;GO:0005794;GO:0032060;GO:0032147;GO:0045765;GO:0007160;GO:0005901;GO:0001765;GO:0008219;GO:0005737;GO:0045177;GO:0031410;GO:0016021;GO:0043549;GO:0034394;GO:0016477;GO:0045121;GO:0008284;GO:0005178;GO:0016324;GO:2001046;GO:0009986;GO:0019901;GO:0019900;GO:0043534;GO:0005886;GO:0007155;GO:0072659;GO:0045022;GO:0007015;GO:0010594;GO:0007566;GO:0001954;GO:0001952;GO:0000139;GO:…	regulation of cell-matrix adhesion;apical part of cell;Golgi apparatus;cytoplasm;apical plasma membrane;cell surface;positive regulation of cell-matrix adhesion;kinase binding;plasma membrane;regulation of angiogenesis;cell migration;regulation of glomerular filtration;protein binding;cytoplasmic vesicle;T cell mediated cytotoxicity;cell adhesion;embryo implantation;regulation of endothelial cell…
CENPL	666.4941122	-2.409464469	0.111755463	-21.56014923	4.25E-103	1.80E-101	ENSG00000120334	91687	centromere protein L [Source:HGNC Symbol;Acc:HGNC:17879]""	GO:0034080;GO:0000278;GO:0006334;GO:0000775;GO:0005654;GO:0005515;GO:0007264;GO:0005829	mitotic cell cycle;cytosol;protein binding;nucleosome assembly;CENP-A containing nucleosome assembly;nucleoplasm;small GTPase mediated signal transduction;chromosome
KIAA1524	933.4876081	-3.25002382	0.150849725	-21.54477791	5.93E-103	2.50E-101	ENSG00000163507	57650	KIAA1524 [Source:HGNC Symbol;Acc:HGNC:29302]""	GO:0005737;GO:0016021;GO:0007283;GO:0005488;GO:0005515;GO:0005886;GO:2000179	protein binding;binding;positive regulation of neural precursor cell proliferation;cytoplasm;spermatogenesis;integral component of membrane;plasma membrane
GINS1	507.0713278	-2.874181687	0.133487395	-21.53148378	7.90E-103	3.33E-101	ENSG00000101003	9837	GINS complex subunit 1 (Psf1 homolog) [Source:HGNC Symbol;Acc:HGNC:28980]""	GO:0005737;GO:0000278;GO:0032508;GO:0001833;GO:0000811;GO:0005634;GO:0005654;GO:1902983;GO:0005515;GO:0006260;GO:0043138;GO:0006271	mitotic cell cycle;DNA strand elongation involved in mitotic DNA replication;GINS complex;nucleoplasm;cytoplasm;DNA replication;inner cell mass cell proliferation;nucleus;DNA strand elongation involved in DNA replication;protein binding;DNA duplex unwinding;3'-5' DNA helicase activity
CUBN	483.483895	3.307317242	0.153744292	21.51180505	1.21E-102	5.08E-101	ENSG00000107611	8029	cubilin [Source:HGNC Symbol;Acc:HGNC:2548]""	GO:0005783;GO:0005794;GO:0009235;GO:0030139;GO:0005903;GO:0042157;GO:0010008;GO:0031419;GO:0045177;GO:0043202;GO:0042359;GO:0016020;GO:0005905;GO:0005509;GO:0004872;GO:0042803;GO:0005737;GO:0006767;GO:0006766;GO:0016324;GO:0005215;GO:0005886;GO:0001894;GO:0031232;GO:0008202;GO:0008203;GO:0015889;GO:0070062;GO:0005829;GO:0006898;GO:0031526;GO:0005765;GO:0005515;GO:0042953;GO:0005768;GO:0044281	cobalamin metabolic process;steroid metabolic process;protein homodimerization activity;Golgi apparatus;cytosol;cytoplasm;lipoprotein metabolic process;cobalamin binding;brush border membrane;endoplasmic reticulum;receptor activity;plasma membrane;apical part of cell;calcium ion binding;lysosomal lumen;brush border;protein binding;cobalamin transport;small molecule metabolic process;coated pit;me…
RFC3	413.8755753	-3.041505539	0.141517017	-21.49215413	1.84E-102	7.73E-101	ENSG00000133119	5983	replication factor C subunit 3 [Source:HGNC Symbol;Acc:HGNC:9971]""	GO:0006297;GO:0016887;GO:0019985;GO:0042769;GO:0070911;GO:0003677;GO:0006283;GO:0000723;GO:0000722;GO:0042276;GO:0000724;GO:0033683;GO:0005654;GO:0006260;GO:0046683;GO:0006284;GO:0000278;GO:0006281;GO:0006289;GO:0006302;GO:0006271;GO:0032201;GO:0000731;GO:0070987;GO:0003689;GO:0005663;GO:0005515	mitotic cell cycle;error-free translesion synthesis;nucleoplasm;DNA replication;base-excision repair;telomere maintenance via semi-conservative replication;DNA replication factor C complex;DNA binding;double-strand break repair via homologous recombination;response to organophosphorus;DNA synthesis involved in DNA repair;DNA strand elongation involved in DNA replication;DNA repair;ATPase activity…
CFL1	13836.82984	-1.416863915	0.065930923	-21.49012695	1.93E-102	8.06E-101	ENSG00000172757	1072	cofilin 1 (non-muscle) [Source:HGNC Symbol;Acc:HGNC:1874]""	GO:0022604;GO:0015629;GO:0007596;GO:0061001;GO:0007411;GO:0005925;GO:0005737;GO:0031982;GO:0009615;GO:0002576;GO:0016020;GO:0003779;GO:0043066;GO:0005615;GO:0016363;GO:0044794;GO:0031258;GO:0045087;GO:0030036;GO:0007266;GO:0048013;GO:0030042;GO:0032587;GO:0030168;GO:0070062;GO:0038096;GO:0007010;GO:0005622;GO:0005515;GO:0005634	axon guidance;nuclear matrix;cytoplasm;regulation of cell morphogenesis;platelet degranulation;platelet activation;actin filament depolymerization;innate immune response;negative regulation of apoptotic process;protein binding;intracellular;focal adhesion;lamellipodium membrane;membrane;regulation of dendritic spine morphogenesis;actin cytoskeleton organization;Rho protein signal transduction;Fc-…
GEMIN5	2320.012369	-1.606330278	0.074824586	-21.46794737	3.10E-102	1.30E-100	ENSG00000082516	25929	gem nuclear organelle associated protein 5 [Source:HGNC Symbol;Acc:HGNC:20043]""	GO:0005737;GO:0016020;GO:0000387;GO:0016604;GO:0032797;GO:0044822;GO:0097504;GO:0000398;GO:0005654;GO:0017069;GO:0010467;GO:0005515;GO:0034660;GO:0005634;GO:0034719;GO:0005829;GO:0006461	snRNA binding;spliceosomal snRNP assembly;SMN-Sm protein complex;protein binding;nuclear body;Gemini of coiled bodies;protein complex assembly;cytoplasm;poly(A) RNA binding;nucleus;SMN complex;cytosol;membrane;ncRNA metabolic process;nucleoplasm;gene expression;mRNA splicing
NBR1	5644.488783	1.443018065	0.067235605	21.46211179	3.52E-102	1.47E-100	ENSG00000188554	4077	neighbor of BRCA1 gene 1 [Source:HGNC Symbol;Acc:HGNC:6746]""	GO:0051259;GO:0016020;GO:0051019;GO:0031430;GO:0000407;GO:0031410;GO:0005829;GO:0005770;GO:0016236;GO:0005776;GO:0005739;GO:0032872;GO:0043130;GO:0008270;GO:0005764;GO:0005515;GO:0030500;GO:0045668;GO:0070062	regulation of bone mineralization;late endosome;macroautophagy;lysosome;cytosol;protein binding;membrane;negative regulation of osteoblast differentiation;zinc ion binding;cytoplasmic vesicle;mitochondrion;mitogen-activated protein kinase binding;autophagosome;protein oligomerization;pre-autophagosomal structure;ubiquitin binding;regulation of stress-activated MAPK cascade;M band;extracellular ex…
PASK	502.799864	-3.155298985	0.147150083	-21.44272645	5.34E-102	2.22E-100	ENSG00000115687	23178	PAS domain containing serine/threonine kinase [Source:HGNC Symbol;Acc:HGNC:17270]""	GO:0005737;GO:0005794;GO:0006468;GO:0004674;GO:0070092;GO:0005634;GO:2000505;GO:0046777;GO:0045719;GO:0035091;GO:0005515;GO:0004672;GO:0045727;GO:0043576;GO:0005524	protein kinase activity;regulation of glucagon secretion;Golgi apparatus;protein phosphorylation;negative regulation of glycogen biosynthetic process;regulation of energy homeostasis;phosphatidylinositol binding;cytoplasm;nucleus;regulation of respiratory gaseous exchange;protein binding;positive regulation of translation;protein serine/threonine kinase activity;protein autophosphorylation;ATP bi…
LEFTY2	4803.944357	-2.317026205	0.108227069	-21.40893424	1.10E-101	4.57E-100	ENSG00000143768	7044	left-right determination factor 2 [Source:HGNC Symbol;Acc:HGNC:3122]""	GO:0005125;GO:0016049;GO:0040007;GO:0031093;GO:0060395;GO:0002576;GO:0007596;GO:0048468;GO:0007275;GO:0031012;GO:0008083;GO:0005576;GO:0005615;GO:0030168;GO:0010862;GO:0042981;GO:0005160;GO:0007179;GO:0043408	regulation of apoptotic process;platelet alpha granule lumen;multicellular organismal development;growth factor activity;SMAD protein signal transduction;extracellular matrix;extracellular region;cytokine activity;positive regulation of pathway-restricted SMAD protein phosphorylation;regulation of MAPK cascade;cell development;platelet activation;extracellular space;growth;blood coagulation;plate…
TICRR	690.269259	-4.304109275	0.201075387	-21.40545071	1.19E-101	4.92E-100	ENSG00000140534	90381	TOPBP1-interacting checkpoint and replication regulator [Source:HGNC Symbol;Acc:HGNC:28704]""	GO:0033314;GO:0010212;GO:0000075;GO:0006281;GO:0005634;GO:0005654;GO:0030174;GO:0006260;GO:0005515;GO:0001731;GO:0003682	cell cycle checkpoint;mitotic DNA replication checkpoint;nucleoplasm;protein binding;DNA replication;response to ionizing radiation;formation of translation preinitiation complex;nucleus;DNA repair;regulation of DNA-dependent DNA replication initiation;chromatin binding
TUBA1C	2955.790435	-2.067414906	0.096636232	-21.39378633	1.53E-101	6.30E-100	ENSG00000167553	84790	tubulin alpha 1c [Source:HGNC Symbol;Acc:HGNC:20768]""	GO:0005737;GO:0044267;GO:0007017;GO:0006457;GO:0031982;GO:0051084;GO:0005634;GO:0003924;GO:0030705;GO:0005881;GO:0005200;GO:0005515;GO:0008152;GO:0005198;GO:0005874;GO:0051301;GO:0005525	structural constituent of cytoskeleton;cytoplasm;'de novo' posttranslational protein folding;microtubule-based process;microtubule;cytoplasmic microtubule;cytoskeleton-dependent intracellular transport;GTPase activity;protein folding;structural molecule activity;metabolic process;cell division;protein binding;nucleus;GTP binding;vesicle;cellular protein metabolic process
DNHD1	2045.257199	1.898478797	0.088918241	21.35083622	3.83E-101	1.58E-99	ENSG00000179532	144132	dynein heavy chain domain 1 [Source:HGNC Symbol;Acc:HGNC:26532]""	GO:0008152;GO:0030286;GO:0007018;GO:0070062;GO:0003777	metabolic process;dynein complex;microtubule-based movement;microtubule motor activity;extracellular exosome
AK4	333.6949305	-3.89921993	0.182691039	-21.34324684	4.51E-101	1.85E-99	ENSG00000162433	205	adenylate kinase 4 [Source:HGNC Symbol;Acc:HGNC:363]""	GO:0006139;GO:0007420;GO:0046039;GO:0070062;GO:0046899;GO:0019205;GO:0046034;GO:0009142;GO:0006172;GO:0042493;GO:0046939;GO:0005739;GO:0016776;GO:0004550;GO:0004017;GO:0006165;GO:0005759;GO:0001889;GO:0046033;GO:0005524;GO:0005525	nucleobase-containing compound metabolic process;nucleoside diphosphate kinase activity;nucleobase-containing compound kinase activity;ADP biosynthetic process;GTP metabolic process;liver development;mitochondrial matrix;nucleotide phosphorylation;nucleoside triphosphate adenylate kinase activity;ATP metabolic process;phosphotransferase activity;response to drug;ATP binding;AMP metabolic process;…
FN1	540.1294287	-2.984966442	0.139920282	-21.33333638	5.57E-101	2.28E-99	ENSG00000115414	2335	fibronectin 1 [Source:HGNC Symbol;Acc:HGNC:3778]""	GO:0071380;GO:0018149;GO:0071222;GO:0034446;GO:0048146;GO:0007596;GO:0031012;GO:0007160;GO:0007161;GO:0050900;GO:0010628;GO:0050921;GO:0007044;GO:0001525;GO:0071773;GO:0045340;GO:0070062;GO:0031093;GO:0002576;GO:0036120;GO:0009611;GO:0072562;GO:0002931;GO:0005576;GO:0008347;GO:0002020;GO:0071333;GO:1904237;GO:0033622;GO:0022617;GO:0008284;GO:0005178;GO:0030335;GO:2001202;GO:0010193;GO:0005793;GO:…	cellular response to mercury ion;endoplasmic reticulum-Golgi intermediate compartment;cellular response to prostaglandin E stimulus;protease binding;blood microparticle;leukocyte migration;apical plasma membrane;peptidase activator activity;cellular response to transforming growth factor beta stimulus;cellular response to BMP stimulus;cell activation;basement membrane;response to wounding;platele…
SLFN5	3917.18866	3.081766227	0.144843192	21.27656943	1.87E-100	7.65E-99	ENSG00000166750	162394	schlafen family member 5 [Source:HGNC Symbol;Acc:HGNC:28286]""	GO:0005634;GO:0030154;GO:0005524	nucleus;ATP binding;cell differentiation
SKA2	1352.443157	-2.210827713	0.103950322	-21.26811793	2.24E-100	9.14E-99	ENSG00000182628	348235	spindle and kinetochore associated complex subunit 2 [Source:HGNC Symbol;Acc:HGNC:28006]""	GO:0031110;GO:0000278;GO:0005829;GO:0000940;GO:0051301;GO:0005515;GO:0007059;GO:0007067;GO:0007264;GO:0008017;GO:0005876	mitotic cell cycle;regulation of microtubule polymerization or depolymerization;cell division;protein binding;mitotic nuclear division;chromosome segregation;condensed chromosome outer kinetochore;spindle microtubule;cytosol;small GTPase mediated signal transduction;microtubule binding
PARP1	25600.23906	-1.218439413	0.057319305	-21.25705145	2.84E-100	1.15E-98	ENSG00000143799	142	poly(ADP-ribose) polymerase 1 [Source:HGNC Symbol;Acc:HGNC:270]""	GO:0032042;GO:0016020;GO:0030225;GO:0051287;GO:0051103;GO:0019899;GO:1903827;GO:0023019;GO:0042769;GO:0000784;GO:0070911;GO:0003677;GO:0032869;GO:0003950;GO:0043504;GO:0007005;GO:0044267;GO:0006302;GO:0000724;GO:0005634;GO:0005635;GO:0008270;GO:0033683;GO:0005739;GO:0005654;GO:0006471;GO:0010467;GO:0070412;GO:0006367;GO:0006366;GO:0042826;GO:0044822;GO:0042802;GO:0005730;GO:0006284;GO:0005667;GO:…	histone deacetylase binding;NAD+ ADP-ribosyltransferase activity;DNA binding;protein ADP-ribosylation;protein complex;identical protein binding;zinc ion binding;protein poly-ADP-ribosylation;mitochondrion;protein N-terminus binding;base-excision repair;negative regulation of transcription from RNA polymerase II promoter;transcription from RNA polymerase II promoter;protein autoprocessing;mitochon…
SOCS7	1180.018085	2.120612445	0.099814711	21.2454901	3.63E-100	1.47E-98	ENSG00000274229	30837	suppressor of cytokine signaling 7 [Source:HGNC Symbol;Acc:HGNC:29846]""	GO:0005737;;GO:0008286;GO:0006469;GO:0046426;GO:0019221;GO:1904030;GO:0040008;GO:0017124;GO:0021819;GO:0005622;GO:0004860;GO:0016567;GO:0021799;GO:0008150;GO:0005515;GO:0005886;GO:0045444;GO:0035556;GO:0021942;GO:0005634	regulation of growth;radial glia guided migration of Purkinje cell;intracellular signal transduction;;negative regulation of cyclin-dependent protein kinase activity;biological_process;intracellular;SH3 domain binding;cytoplasm;fat cell differentiation;insulin receptor signaling pathway;nucleus;cerebral cortex radially oriented cell migration;negative regulation of protein kinase activity;protein…
CBS	602.1431559	3.632767407	0.171120289	21.22932016	5.12E-100	2.07E-98	ENSG00000160200	875	cystathionine-beta-synthase [Source:HGNC Symbol;Acc:HGNC:1550]""	GO:0030170;GO:0019899;GO:0034641;GO:0042262;GO:0005737;GO:0006565;GO:0050667;GO:0006535;GO:0019448;GO:0005634;GO:0070026;GO:0070025;GO:0046872;GO:0042802;GO:0042803;GO:0004122;GO:0020037;GO:0000096;GO:0004124;GO:0031625;GO:0043418;GO:0006563;GO:0050421;GO:0055114;GO:0019825;GO:0072341;GO:1904047;GO:0005829;GO:0070814;GO:0019346;GO:0019344;GO:0019343;GO:0005515;GO:0044281	protein homodimerization activity;cytosol;cytoplasm;identical protein binding;L-cysteine catabolic process;carbon monoxide binding;hydrogen sulfide biosynthetic process;nitrite reductase (NO-forming) activity;nitric oxide binding;modified amino acid binding;oxygen binding;cysteine biosynthetic process via cystathionine;pyridoxal phosphate binding;cystathionine beta-synthase activity;protein bindi…
KDM7A	2200.374362	2.154130591	0.101915274	21.13648436	3.67E-99	1.49E-97	ENSG00000006459	80853	lysine (K)-specific demethylase 7A [Source:HGNC Symbol;Acc:HGNC:22224]""	GO:0055114;GO:0006351;GO:0035064;GO:0005515;GO:0005730;GO:0006325;GO:0045893;GO:0005634;GO:0070544;GO:0005654;GO:0016706;GO:0051864;GO:0071557;GO:0032454;GO:0030901;GO:0033169;GO:0005506;GO:0008270;GO:0071558;GO:0035574;GO:0035575	iron ion binding;positive regulation of transcription;nucleolus;histone H3-K9 demethylation;methylated histone binding;protein binding;chromatin organization;histone demethylase activity (H3-K36 specific);oxidoreductase activity;histone demethylase activity (H3-K27 specific);histone demethylase activity (H3-K9 specific);histone demethylase activity (H4-K20 specific);nucleus;histone H4-K20 demethy…
ZWILCH	992.2326332	-2.104334271	0.099622489	-21.12308461	4.88E-99	1.97E-97	ENSG00000174442	55055	zwilch kinetochore protein [Source:HGNC Symbol;Acc:HGNC:25468]""	GO:0007264;GO:0000278;GO:0005829;GO:1990423;GO:0051301;GO:0005515;GO:0007067;GO:0000777;GO:0000776;GO:0007093	kinetochore;RZZ complex;mitotic cell cycle;cell division;protein binding;mitotic nuclear division;condensed chromosome kinetochore;cytosol;small GTPase mediated signal transduction;mitotic cell cycle checkpoint
F2RL3	634.1127246	-2.761467994	0.130759239	-21.11872176	5.35E-99	2.15E-97	ENSG00000127533	9002	coagulation factor II (thrombin) receptor-like 3 [Source:HGNC Symbol;Acc:HGNC:3540]""	GO:0004930;GO:0015057;GO:0007200;GO:0016021;GO:0007596;GO:0009611;GO:0051281;GO:0060155;GO:0007165;GO:0005887;GO:0005886;GO:0007186;GO:0070493;GO:0030168;GO:0005576	positive regulation of release of sequestered calcium ion into cytosol;G-protein coupled receptor signaling pathway;integral component of plasma membrane;platelet dense granule organization;signal transduction;thrombin receptor activity;extracellular region;phospholipase C-activating G-protein coupled receptor signaling pathway;thrombin receptor signaling pathway;response to wounding;blood coagul…
RASSF4	3636.09638	-1.601876014	0.075899503	-21.10522403	7.12E-99	2.86E-97	ENSG00000107551	83937	Ras association (RalGDS/AF-6) domain family member 4 [Source:HGNC Symbol;Acc:HGNC:20793]""	GO:0007049;GO:0005515;GO:0007165	protein binding;signal transduction;cell cycle
DONSON	1857.341545	-1.760057722	0.08348333	-21.08274449	1.15E-98	4.59E-97	ENSG00000159147	29980	downstream neighbor of SON [Source:HGNC Symbol;Acc:HGNC:2993]""	GO:0005575;GO:0003674;GO:0005634;GO:0008150;GO:0007275	nucleus;multicellular organismal development;molecular_function;cellular_component;biological_process
INPP4A	29276.12337	1.491467865	0.07075341	21.07980184	1.22E-98	4.87E-97	ENSG00000040933	3631	inositol polyphosphate-4-phosphatase type I A [Source:HGNC Symbol;Acc:HGNC:6074]""	GO:0006644;GO:0005515;GO:0016311;GO:0005829;GO:0043647;GO:0016316;GO:0034597;GO:0044281;GO:0036092;GO:0006661;GO:0007165	cytosol;protein binding;signal transduction;small molecule metabolic process;phosphatidylinositol biosynthetic process;inositol phosphate metabolic process;dephosphorylation;phospholipid metabolic process;phosphatidylinositol-3;phosphatidylinositol-4;phosphatidylinositol-3-phosphate biosynthetic process
RANBP1	3083.563992	-1.69164282	0.080287248	-21.06988183	1.50E-98	5.99E-97	ENSG00000099901	5902	RAN binding protein 1 [Source:HGNC Symbol;Acc:HGNC:9847]""	GO:0005635;GO:0035690;GO:0007165;GO:0005737;GO:0043547;GO:0005813;GO:0005634;GO:1904115;GO:0016032;GO:0032838;GO:0072750;GO:0005092;GO:0050790;GO:0005096;GO:0051592;GO:0007051;GO:0046604;GO:0010976;GO:0046907;GO:0008536;GO:0005622;GO:0005515	cytoplasm;regulation of catalytic activity;protein binding;axon cytoplasm;intracellular;positive regulation of GTPase activity;positive regulation of neuron projection development;response to calcium ion;positive regulation of mitotic centrosome separation;viral process;nucleus;spindle organization;centrosome;nuclear envelope;GDP-dissociation inhibitor activity;cellular response to leptomycin B;c…
LGI2	381.91332	-5.984112414	0.284353174	-21.04464789	2.56E-98	1.02E-96	ENSG00000153012	55203	leucine-rich repeat LGI family member 2 [Source:HGNC Symbol;Acc:HGNC:18710]""	GO:0005576;GO:0005515	extracellular region;protein binding
DHCR7	2520.678024	-2.292391312	0.109034191	-21.02451801	3.91E-98	1.55E-96	ENSG00000172893	1717	7-dehydrocholesterol reductase [Source:HGNC Symbol;Acc:HGNC:2860]""	GO:0042127;GO:0047598;GO:0005640;GO:0030324;GO:0016628;GO:0001568;GO:0016020;GO:0005789;GO:0009791;GO:0016126;GO:0030176;GO:0006695;GO:0044281;GO:0035264;GO:0043231;GO:0030154;GO:0045540;GO:0016021;GO:0055114;GO:0005783	endoplasmic reticulum membrane;multicellular organism growth;lung development;blood vessel development;integral component of endoplasmic reticulum membrane;sterol biosynthetic process;regulation of cell proliferation;nuclear outer membrane;oxidoreductase activity;small molecule metabolic process;cell differentiation;regulation of cholesterol biosynthetic process;post-embryonic development;endopla…
TIFA	2551.537303	1.94721321	0.092676962	21.01075777	5.23E-98	2.07E-96	ENSG00000145365	92610	TRAF-interacting protein with forkhead-associated domain [Source:HGNC Symbol;Acc:HGNC:19075]""	GO:0007249;GO:0005515;GO:0005622	I-kappaB kinase/NF-kappaB signaling;protein binding;intracellular
BRIP1	985.2625842	-3.852534422	0.183418207	-21.00410035	6.02E-98	2.38E-96	ENSG00000136492	83990	BRCA1 interacting protein C-terminal helicase 1 [Source:HGNC Symbol;Acc:HGNC:20473]""	GO:0008026;GO:0044281;GO:0003676;GO:0003677;GO:0005737;GO:0006139;GO:0071295;GO:0006302;GO:0000724;GO:0005634;GO:0005654;GO:0046872;GO:0005524;GO:0008285;GO:0006281;GO:0004003;GO:0032508;GO:0031965;GO:0016818;GO:0000077;GO:0051539;GO:0045003;GO:0006357;GO:0005515	DNA damage checkpoint;hydrolase activity;cytoplasm;regulation of transcription from RNA polymerase II promoter;negative regulation of cell proliferation;nucleobase-containing compound metabolic process;4 iron;protein binding;DNA binding;double-strand break repair via homologous recombination;small molecule metabolic process;nucleoplasm;ATP binding;DNA repair;DNA duplex unwinding;metal ion binding…
HNRNPAB	6114.456162	-1.666236566	0.079459646	-20.96959466	1.24E-97	4.90E-96	ENSG00000197451	3182	heterogeneous nuclear ribonucleoprotein A/B [Source:HGNC Symbol;Acc:HGNC:5034]""	GO:0005737;GO:0043565;GO:0003676;GO:0003700;GO:0000166;GO:0044822;GO:0001837;GO:0005654;GO:0090575;GO:0045893;GO:0005515;GO:0003723;GO:0030529;GO:0005634;GO:0003729	transcription factor activity;positive regulation of transcription;cytoplasm;nucleic acid binding;nucleoplasm;protein binding;epithelial to mesenchymal transition;intracellular ribonucleoprotein complex;poly(A) RNA binding;nucleus;sequence-specific DNA binding;mRNA binding;RNA binding;RNA polymerase II transcription factor complex;nucleotide binding
DIAPH3	295.6824024	-4.358916523	0.208122046	-20.94404034	2.13E-97	8.36E-96	ENSG00000139734	81624	diaphanous related formin 3 [Source:HGNC Symbol;Acc:HGNC:15480]""	GO:0005737;GO:0005829;GO:0017048;GO:0003779;GO:0016043;GO:0007283;GO:0030036;GO:0007264;GO:0005634;GO:0005488	cellular component organization;cytosol;cytoplasm;actin binding;binding;nucleus;spermatogenesis;small GTPase mediated signal transduction;actin cytoskeleton organization;Rho GTPase binding
TPM3	10925.10141	-1.249598862	0.05966464	-20.94370919	2.14E-97	8.40E-96	ENSG00000143549	7170	tropomyosin 3 [Source:HGNC Symbol;Acc:HGNC:12012]""	GO:0005856;GO:0001725;GO:0070062;GO:0006936;GO:0005829;GO:0003779;GO:0006928;GO:0030049;GO:0003674;GO:0005515;GO:0007155;GO:0005862	stress fiber;actin binding;cytosol;movement of cell or subcellular component;molecular_function;muscle contraction;cell adhesion;protein binding;muscle filament sliding;cytoskeleton;muscle thin filament tropomyosin;extracellular exosome
SLC9A9	1018.266649	-1.976458029	0.094373222	-20.9429961	2.17E-97	8.51E-96	ENSG00000181804	285195	solute carrier family 9"	subfamily A (NHE9	cation proton antiporter 9)
BAIAP2L1	721.3135685	-2.230006784	0.106500759	-20.93888156	2.37E-97	9.26E-96	ENSG00000006453	55971	BAI1-associated protein 2-like 1 [Source:HGNC Symbol;Acc:HGNC:21649]""	GO:0005737;GO:0005654;GO:0008286;GO:0070064;GO:0070062;GO:0008093;GO:2000251;GO:0005829;GO:0009617;GO:0051017;GO:0046626;GO:0003779;GO:0030838;GO:0007009;GO:0005515;GO:0005886;GO:0051764;GO:0015629	actin crosslink formation;positive regulation of actin filament polymerization;response to bacterium;cytosol;regulation of insulin receptor signaling pathway;proline-rich region binding;actin cytoskeleton;cytoplasm;nucleoplasm;insulin receptor signaling pathway;actin binding;actin filament bundle assembly;plasma membrane organization;protein binding;cytoskeletal adaptor activity;extracellular exo…
RNF122	6031.101152	1.805722354	0.086294412	20.9251365	3.16E-97	1.23E-95	ENSG00000133874	79845	ring finger protein 122 [Source:HGNC Symbol;Acc:HGNC:21147]""	GO:0005794;GO:0005783;GO:0043161;GO:0016021;GO:0042787;GO:0008270;GO:0005515;GO:0061630;GO:0000209	Golgi apparatus;ubiquitin protein ligase activity;protein binding;endoplasmic reticulum;zinc ion binding;protein ubiquitination involved in ubiquitin-dependent protein catabolic process;proteasome-mediated ubiquitin-dependent protein catabolic process;integral component of membrane;protein polyubiquitination
MARS	12529.87886	1.822367821	0.087100017	20.92270332	3.33E-97	1.29E-95	ENSG00000166986	4141	methionyl-tRNA synthetase [Source:HGNC Symbol;Acc:HGNC:6898]""	GO:0005737;GO:0004825;GO:0000049;GO:0006431;GO:0070062;GO:0005829;GO:0016020;GO:0000166;GO:0010467;GO:0004812;GO:0006418;GO:0005524	tRNA aminoacylation for protein translation;ATP binding;cytosol;cytoplasm;methionyl-tRNA aminoacylation;methionine-tRNA ligase activity;membrane;aminoacyl-tRNA ligase activity;tRNA binding;nucleotide binding;gene expression;extracellular exosome
CDCA3	361.172694	-6.120642518	0.292846682	-20.90050153	5.30E-97	2.06E-95	ENSG00000111665	83461	cell division cycle associated 3 [Source:HGNC Symbol;Acc:HGNC:14624]""	GO:0005829;GO:0005575;GO:0016567;GO:0003674;GO:0005515;GO:0008150;GO:0007067;GO:0051301	cell division;protein binding;mitotic nuclear division;molecular_function;cellular_component;cytosol;biological_process;protein ubiquitination
MEST	438.1759036	-2.811176593	0.134525895	-20.89691799	5.71E-97	2.21E-95	ENSG00000106484	4232	mesoderm specific transcript [Source:HGNC Symbol;Acc:HGNC:7028]""	GO:0016787;GO:0070062;GO:0007498;GO:0016021;GO:0005789;GO:0003824;GO:0010883;GO:0008152;GO:0005783	endoplasmic reticulum membrane;hydrolase activity;catalytic activity;regulation of lipid storage;endoplasmic reticulum;metabolic process;mesoderm development;integral component of membrane;extracellular exosome
IFI30	561.0431674	-3.161854877	0.15143893	-20.87874543	8.36E-97	3.22E-95	ENSG00000216490	10437	interferon"	gamma-inducible protein 30 [Source:HGNC Symbol;Acc:HGNC:5398]"	GO:0005737;GO:0050821;GO:0043202;GO:0005515;GO:0019886;GO:0048147;GO:0043231;GO:0005764;GO:0060333;GO:0042590;GO:0005576;GO:0055114;GO:0016667;GO:0005886;GO:0030054;GO:0019221
SLC20A1	1868.425953	-1.622341513	0.07771421	-20.87573847	8.90E-97	3.42E-95	ENSG00000144136	6574	solute carrier family 20 (phosphate transporter)"	member 1 [Source:HGNC Symbol;Acc:HGNC:10946]"	GO:0016021;GO:0016020;GO:0007165;GO:0004871;GO:0015319;GO:0006811;GO:0006810;GO:0005315;GO:0035725;GO:0005436;GO:0006814;GO:0006796;GO:0006817;GO:0004872;GO:0005887;GO:0005886;GO:0035435;GO:0005316;GO:0055085;GO:0043123
TTC21A	898.2297823	2.096215643	0.100763245	20.80337575	4.03E-96	1.55E-94	ENSG00000168026	199223	tetratricopeptide repeat domain 21A [Source:HGNC Symbol;Acc:HGNC:30761]""	GO:0030991;GO:0035721;GO:0060271;GO:0061512;GO:0005515;GO:0005929	cilium morphogenesis;protein binding;intraciliary transport particle A;intraciliary retrograde transport;protein localization to cilium;cilium
TMTC1	3347.75327	1.600189098	0.076966846	20.79062845	5.26E-96	2.02E-94	ENSG00000133687	83857	transmembrane and tetratricopeptide repeat containing 1 [Source:HGNC Symbol;Acc:HGNC:24099]""	GO:0016021;GO:0005739;GO:0006396;GO:0005515;GO:0005622	RNA processing;protein binding;mitochondrion;intracellular;integral component of membrane
SPC25	353.9448181	-5.92552464	0.285560655	-20.75049394	1.21E-95	4.64E-94	ENSG00000277909	57405	SPC25"	NDC80 kinetochore complex component [Source:HGNC Symbol;Acc:HGNC:24031]"	;GO:0000278;GO:0005829;GO:0007052;GO:0031262;GO:0005515;GO:0007059;GO:0007067;GO:0007264;GO:0005634;GO:0051301;GO:0000777
GALNT10	5454.592481	-1.404829827	0.067740748	-20.73832768	1.56E-95	5.96E-94	ENSG00000164574	55568	polypeptide N-acetylgalactosaminyltransferase 10 [Source:HGNC Symbol;Acc:HGNC:19873]""	GO:0044267;GO:0016266;GO:0006493;GO:0043687;GO:0004653;GO:0030246;GO:0000139;GO:0046872;GO:0016021	protein O-linked glycosylation;carbohydrate binding;cellular protein metabolic process;O-glycan processing;Golgi membrane;polypeptide N-acetylgalactosaminyltransferase activity;metal ion binding;post-translational protein modification;integral component of membrane
ACACA	2926.112429	-1.414806688	0.068265873	-20.72494833	2.06E-95	7.85E-94	ENSG00000275176	31	acetyl-CoA carboxylase alpha [Source:HGNC Symbol;Acc:HGNC:84]""	GO:0006633;;GO:0015629;GO:0051289;GO:0071380;GO:0031325;GO:0035338;GO:0044281;GO:0001894;GO:2001295;GO:0005737;GO:0070062;GO:0005730;GO:0005739;GO:0006112;GO:0003989;GO:0046872;GO:0005524;GO:0044268;GO:0006767;GO:0006766;GO:0006853;GO:0006629;GO:0006768;GO:0055088;GO:0008152;GO:0044255;GO:0016874;GO:0006084;GO:0005829;GO:0019432;GO:0005515;GO:0004075	;cellular response to prostaglandin E stimulus;cytosol;cytoplasm;malonyl-CoA biosynthetic process;metabolic process;small molecule metabolic process;mitochondrion;acetyl-CoA carboxylase activity;multicellular organismal protein metabolic process;acetyl-CoA metabolic process;long-chain fatty-acyl-CoA biosynthetic process;fatty acid biosynthetic process;metal ion binding;water-soluble vitamin metab…
SCNN1G	2580.829907	-2.057634974	0.099351938	-20.71056703	2.78E-95	1.06E-93	ENSG00000166828	6340	sodium channel"	non voltage gated 1 gamma subunit [Source:HGNC Symbol;Acc:HGNC:10602]"	GO:0009897;GO:0015280;GO:0034706;GO:0055078;GO:0050909;GO:0070062;GO:0016021;GO:0016020;GO:0035725;GO:0005272;GO:0007588;GO:0050699;GO:0016324;GO:0005216;GO:0006814;GO:0034220;GO:0005887;GO:0005886;GO:0055085;GO:0050896;GO:0050891;GO:0005515
HIST2H3D	661.6593057	-3.228024425	0.156258243	-20.65826654	8.23E-95	3.12E-93	ENSG00000183598	653604	histone cluster 2"	H3d [Source:HGNC Symbol;Acc:HGNC:25311]"	GO:0044267;GO:0042393;GO:0000183;GO:0070062;GO:0032776;GO:0006334;GO:0007596;GO:0040029;GO:0007264;GO:0005654;GO:0010467;GO:0005576;GO:0031047;GO:0005515;GO:0000786;GO:0045814;GO:0046982;GO:0003677;GO:0005634
KIF20A	527.2080342	-7.458819135	0.361079261	-20.65701343	8.44E-95	3.19E-93	ENSG00000112984	10112	kinesin family member 20A [Source:HGNC Symbol;Acc:HGNC:9787]""	GO:0007018;GO:0000281;GO:0016887;GO:0005871;GO:0005874;GO:0005819;GO:0000920;GO:0005654;GO:0005524;GO:0005794;GO:0000278;GO:0005215;GO:0008017;GO:0019901;GO:0008152;GO:0000910;GO:0016192;GO:0001578;GO:0030496;GO:0003777;GO:0005515;GO:0015031	mitotic cell cycle;Golgi apparatus;nucleoplasm;vesicle-mediated transport;metabolic process;spindle;microtubule;protein binding;mitotic cytokinesis;ATP binding;cytokinesis;ATPase activity;microtubule binding;kinesin complex;transporter activity;microtubule-based movement;microtubule bundle formation;midbody;cell separation after cytokinesis;protein kinase binding;microtubule motor activity;protei…
MCM7	5394.464475	-1.639785904	0.079389065	-20.65506001	8.79E-95	3.32E-93	ENSG00000166508	4176	minichromosome maintenance complex component 7 [Source:HGNC Symbol;Acc:HGNC:6950]""	GO:0000082;GO:0000785;GO:0000784;GO:0003677;GO:0003678;GO:0005737;GO:0042555;GO:0005634;GO:0016020;GO:0005654;GO:0071310;GO:0006260;GO:0006268;GO:0003697;GO:0005524;GO:0000278;GO:0008283;GO:0004003;GO:0032508;GO:0006974;GO:0042325;GO:0071364;GO:0006271;GO:0006270;GO:0042493;GO:0071466;GO:0005515;GO:0005829	mitotic cell cycle;DNA replication initiation;nucleoplasm;cytoplasm;MCM complex;cellular response to xenobiotic stimulus;DNA unwinding involved in DNA replication;cellular response to DNA damage stimulus;protein binding;DNA binding;cytosol;ATP binding;membrane;DNA duplex unwinding;DNA replication;DNA helicase activity;chromatin;DNA strand elongation involved in DNA replication;ATP-dependent DNA h…
ITGA6	1335.945285	-2.385650875	0.11552721	-20.65012107	9.74E-95	3.67E-93	ENSG00000091409	3655	integrin subunit alpha 6 [Source:HGNC Symbol;Acc:HGNC:6142]""	GO:0009897;GO:2001237;GO:0048565;GO:0007596;GO:0007160;GO:0050900;GO:0007044;GO:0005925;GO:0030056;GO:0010668;GO:0043547;GO:0035878;GO:0016021;GO:0045178;GO:0043065;GO:0022409;GO:0009925;GO:0046872;GO:0009986;GO:0043588;GO:0033627;GO:0005178;GO:0031589;GO:0097186;GO:0031581;GO:0050873;GO:0016323;GO:0008305;GO:0031668;GO:0005886;GO:0007155;GO:0072001;GO:0034329;GO:0042327;GO:0005604;GO:0042475;GO:…	odontogenesis of dentin-containing tooth;hemidesmosome;leukocyte migration;digestive tract development;positive regulation of cell-cell adhesion;basement membrane;cell-substrate adhesion;cell surface;integrin complex;plasma membrane;basal plasma membrane;protein binding;cell junction assembly;external side of plasma membrane;focal adhesion;positive regulation of GTPase activity;integrin-mediated …
RAD51	298.8058647	-4.695316995	0.227694535	-20.62112288	1.77E-94	6.65E-93	ENSG00000051180	5888	RAD51 recombinase [Source:HGNC Symbol;Acc:HGNC:9817]""	GO:0000722;GO:0008022;GO:0071480;GO:0000730;GO:0051106;GO:0071312;GO:0000785;GO:0000800;GO:0003677;GO:1902521;GO:0000228;GO:0005815;GO:0042493;GO:0014070;GO:0005737;GO:0010569;GO:0007126;GO:0007127;GO:0006302;GO:0005730;GO:0005634;GO:0051260;GO:0004520;GO:0005739;GO:0000166;GO:0005654;GO:1990426;GO:0043142;GO:0005759;GO:0003690;GO:0009636;GO:0006268;GO:0003697;GO:0005524;GO:0072757;GO:0072719;GO:…	DNA recombinase assembly;strand invasion;nucleoplasm;cytoplasm;telomere maintenance via telomere lengthening;identical protein binding;mitochondrion;cellular response to hydroxyurea;homologous recombination-dependent replication fork processing;replication fork processing;response to toxic substance;nucleotide binding;response to organic cyclic compound;recombinase activity;chromosome organizatio…
RAN	4865.095352	-1.982378533	0.09616952	-20.61337653	2.08E-94	7.79E-93	ENSG00000132341	5901	RAN"	member RAS oncogene family [Source:HGNC Symbol;Acc:HGNC:9846]"	GO:0071389;GO:0005635;GO:0008152;GO:0006611;GO:0030496;GO:0055037;GO:0007286;GO:0050681;GO:0030036;GO:0021766;GO:0070883;GO:0000785;GO:0044281;GO:0019904;GO:0035281;GO:0007067;GO:0005622;GO:0034629;GO:0051301;GO:0003713;GO:0005737;GO:0032092;GO:0070062;GO:0030521;GO:0006886;GO:0016020;GO:0000060;GO:0045505;GO:0005814;GO:0075733;GO:0005654;GO:0010467;GO:0019058;GO:0014070;GO:0032403;GO:0002177;GO:…
PGK1	13089.90565	-1.273306693	0.06177139	-20.61321085	2.09E-94	7.80E-93	ENSG00000102144	5230	phosphoglycerate kinase 1 [Source:HGNC Symbol;Acc:HGNC:8896]""	GO:0016020;GO:0005975;GO:0070062;GO:0016310;GO:0005829;GO:0045121;GO:0061621;GO:0044281;GO:0005515;GO:0030855;GO:0006006;GO:0004618;GO:0006096;GO:0005524;GO:0006094	phosphoglycerate kinase activity;carbohydrate metabolic process;epithelial cell differentiation;canonical glycolysis;cytosol;protein binding;gluconeogenesis;small molecule metabolic process;glucose metabolic process;glycolytic process;phosphorylation;membrane;ATP binding;membrane raft;extracellular exosome
ST14	3706.912363	-2.840505561	0.137865747	-20.60341764	2.56E-94	9.53E-93	ENSG00000149418	6768	suppression of tumorigenicity 14 [Source:HGNC Symbol;Acc:HGNC:11344]""	GO:0019897;GO:0004252;GO:0070062;GO:0030216;GO:0005615;GO:0016020;GO:0016323;GO:0060672;GO:0005576;GO:0005515;GO:0005887;GO:0005886;GO:0006508;GO:0001843;GO:0008236	keratinocyte differentiation;basolateral plasma membrane;serine-type peptidase activity;integral component of plasma membrane;protein binding;serine-type endopeptidase activity;extracellular region;extrinsic component of plasma membrane;membrane;neural tube closure;extracellular space;proteolysis;epithelial cell morphogenesis involved in placental branching;plasma membrane;extracellular exosome
PARPBP	337.7712499	-3.689078639	0.179600027	-20.54052385	9.35E-94	3.48E-92	ENSG00000185480	55010	PARP1 binding protein [Source:HGNC Symbol;Acc:HGNC:26074]""	GO:0005737;GO:2000042;GO:0006281;GO:0005654;GO:0000785;GO:0005515;GO:0003677	chromatin;nucleoplasm;protein binding;negative regulation of double-strand break repair via homologous recombination;DNA binding;cytoplasm;DNA repair
LRP12	910.2981193	2.42893578	0.118259808	20.53897958	9.66E-94	3.58E-92	ENSG00000147650	29967	LDL receptor related protein 12 [Source:HGNC Symbol;Acc:HGNC:31708]""	GO:0006897;GO:0005515;GO:0040008;GO:0006898;GO:0005041;GO:0005905;GO:0005887;GO:0016021;GO:0007165	regulation of growth;integral component of plasma membrane;protein binding;signal transduction;endocytosis;coated pit;low-density lipoprotein receptor activity;integral component of membrane;receptor-mediated endocytosis
PIK3R3	521.7884044	-2.71440318	0.132310317	-20.51543108	1.57E-93	5.80E-92	ENSG00000117461	8503	phosphoinositide-3-kinase regulatory subunit 3 [Source:HGNC Symbol;Acc:HGNC:8981]""	GO:0043551;GO:0046935;GO:0008286;GO:0005515;GO:0005942;GO:0016303;GO:0005829;GO:0006644;GO:0035014;GO:2001275;GO:0036092;GO:0006661;GO:0044281	regulation of phosphatidylinositol 3-kinase activity;positive regulation of glucose import in response to insulin stimulus;cytosol;protein binding;insulin receptor signaling pathway;small molecule metabolic process;1-phosphatidylinositol-3-kinase activity;phosphatidylinositol biosynthetic process;phosphatidylinositol 3-kinase complex;phosphatidylinositol 3-kinase regulator activity;phospholipid m…
RBL1	2220.873121	-1.515098262	0.07385833	-20.51357327	1.63E-93	6.02E-92	ENSG00000080839	5933	retinoblastoma-like 1 [Source:HGNC Symbol;Acc:HGNC:9893]""	GO:0043550;GO:0007049;GO:0006351;GO:0006367;GO:0051726;GO:0008134;GO:0000122;GO:0005667;GO:0005654;GO:0010467;GO:0006357;GO:0045944;GO:0005515;GO:0016032;GO:0005634;GO:0016568;GO:0007179;GO:0000278	mitotic cell cycle;transcription factor binding;chromatin modification;transcription initiation from RNA polymerase II promoter;nucleoplasm;transforming growth factor beta receptor signaling pathway;negative regulation of transcription from RNA polymerase II promoter;viral process;transcription;regulation of cell cycle;nucleus;positive regulation of transcription from RNA polymerase II promoter;p…
PIK3AP1	278.2449014	-4.572978762	0.223053318	-20.5017294	2.08E-93	7.66E-92	ENSG00000155629	118788	phosphoinositide-3-kinase adaptor protein 1 [Source:HGNC Symbol;Acc:HGNC:30034]""	GO:0005737;GO:0005515;GO:0034123;GO:0034134;GO:0005829;GO:0016020;GO:0034122;GO:0050727;GO:0034154;GO:0034162;GO:0014068;GO:0034142;GO:0005886;GO:0036312;GO:0042802	toll-like receptor 7 signaling pathway;toll-like receptor 2 signaling pathway;cytosol;phosphatidylinositol 3-kinase regulatory subunit binding;negative regulation of toll-like receptor signaling pathway;identical protein binding;cytoplasm;positive regulation of phosphatidylinositol 3-kinase signaling;regulation of inflammatory response;membrane;positive regulation of toll-like receptor signaling …
CBX5	14222.1451	-1.670351883	0.081750912	-20.43221095	8.65E-93	3.18E-91	ENSG00000094916	23468	chromobox 5 [Source:HGNC Symbol;Acc:HGNC:1555]""	GO:0035064;GO:0007596;GO:0000784;GO:0031618;GO:0070491;GO:0016605;GO:0005730;GO:0005634;GO:0005635;GO:0005654;GO:0042826;GO:0042803;GO:0016032;GO:0017053;GO:0005721;GO:0000118;GO:0045892;GO:0000776;GO:0005720;GO:0000792;GO:0030674;GO:0035097;GO:0010369;GO:0005515;GO:0003682	protein homodimerization activity;nucleoplasm;transcriptional repressor complex;kinetochore;PML body;chromatin binding;protein binding;nuclear pericentric heterochromatin;nuclear heterochromatin;histone deacetylase complex;histone methyltransferase complex;histone deacetylase binding;repressing transcription factor binding;chromocenter;viral process;heterochromatin;nuclear chromosome;negative reg…
RECQL4	931.3087841	-3.262985621	0.159746287	-20.42604986	9.81E-93	3.60E-91	ENSG00000160957	9401	RecQ helicase-like 4 [Source:HGNC Symbol;Acc:HGNC:9949]""	GO:0006310;GO:0008270;GO:0003676;GO:0008026;GO:0005524	nucleic acid binding;DNA recombination;zinc ion binding;ATP binding;ATP-dependent helicase activity
ANK2	683.1162573	2.605207894	0.127768405	20.39007916	2.05E-92	7.51E-91	ENSG00000145362	287	ankyrin 2"	neuronal [Source:HGNC Symbol;Acc:HGNC:493]"	GO:0031647;GO:0060307;GO:0003283;GO:0034394;GO:0014704;GO:0036309;GO:0010628;GO:0007165;GO:0086046;GO:0086066;GO:0007411;GO:0044325;GO:0030018;GO:0043268;GO:0086004;GO:0086005;GO:0070972;GO:0045121;GO:0002027;GO:0030913;GO:0031672;GO:0070296;GO:0055117;GO:0098907;GO:1901021;GO:0043005;GO:0006874;GO:0030507;GO:0098910;GO:0016324;GO:0005856;GO:0042383;GO:0010881;GO:0030315;GO:0051117;GO:0034613;GO:…
TPI1	10610.39962	-1.426561155	0.070160441	-20.33284188	6.59E-92	2.41E-90	ENSG00000111669	7167	triosephosphate isomerase 1 [Source:HGNC Symbol;Acc:HGNC:12009]""	GO:0031625;GO:0005975;GO:0004807;GO:0016853;GO:0019563;GO:0046166;GO:0005829;GO:0019682;GO:0005634;GO:0007275;GO:0008152;GO:0061621;GO:0006098;GO:0005615;GO:0044281;GO:0005515;GO:0006006;GO:0006094;GO:0006096;GO:0070062	metabolic process;carbohydrate metabolic process;glyceraldehyde-3-phosphate metabolic process;canonical glycolysis;extracellular space;cytosol;protein binding;gluconeogenesis;glycolytic process;small molecule metabolic process;triose-phosphate isomerase activity;glucose metabolic process;glyceraldehyde-3-phosphate biosynthetic process;ubiquitin protein ligase binding;glycerol catabolic process;pe…
HN1L	2339.192616	-1.692428465	0.083254507	-20.32837051	7.22E-92	2.63E-90	ENSG00000206053	90861	hematological and neurological expressed 1-like [Source:HGNC Symbol;Acc:HGNC:14137]""	GO:0005737;GO:0005634;GO:0005886	cytoplasm;nucleus;plasma membrane
BRI3BP	333.9306255	-3.830123765	0.188558352	-20.31267093	9.94E-92	3.62E-90	ENSG00000184992	140707	BRI3 binding protein [Source:HGNC Symbol;Acc:HGNC:14251]""	GO:0016021;GO:0005741;GO:0005739	mitochondrion;mitochondrial outer membrane;integral component of membrane
SERTAD2	2213.506348	-1.524477023	0.07507801	-20.30524028	1.16E-91	4.20E-90	ENSG00000179833	9792	SERTA domain containing 2 [Source:HGNC Symbol;Acc:HGNC:30784]""	GO:0005737;GO:0030308;GO:0005634;GO:0003713;GO:0045893;GO:0005515;GO:0006351	transcription coactivator activity;positive regulation of transcription;transcription;cytoplasm;nucleus;negative regulation of cell growth;protein binding
POLR1A	4050.291796	-1.498871498	0.073818639	-20.3047836	1.17E-91	4.23E-90	ENSG00000068654	25885	polymerase (RNA) I polypeptide A [Source:HGNC Symbol;Acc:HGNC:17264]""	GO:0005737;GO:0005736;GO:0005515;GO:0005730;GO:0005634;GO:0005654;GO:0008270;GO:0040029;GO:0006361;GO:0006360;GO:0006363;GO:0006362;GO:0006351;GO:0001054;GO:0003677;GO:0003899;GO:0045814;GO:0010467	termination of RNA polymerase I transcription;transcription elongation from RNA polymerase I promoter;nucleus;nucleoplasm;protein binding;DNA binding;DNA-directed RNA polymerase I complex;regulation of gene expression;negative regulation of gene expression;cytoplasm;nucleolus;transcription initiation from RNA polymerase I promoter;transcription;RNA polymerase I activity;DNA-directed RNA polymeras…
SF3B3	8682.25117	-1.233986447	0.060819567	-20.28930021	1.60E-91	5.79E-90	ENSG00000189091	23450	splicing factor 3b subunit 3 [Source:HGNC Symbol;Acc:HGNC:10770]""	GO:0005730;GO:0005515;GO:0030532;GO:0071013;GO:0006461;GO:0000398;GO:0005654;GO:0000375;GO:0010467;GO:0042177;GO:0003723;GO:0005689;GO:0003676;GO:0005634;GO:0008380;GO:0005681;GO:0006397	nucleic acid binding;nucleolus;catalytic step 2 spliceosome;nucleoplasm;protein binding;RNA splicing;mRNA processing;spliceosomal complex;U12-type spliceosomal complex;negative regulation of protein catabolic process;small nuclear ribonucleoprotein complex;nucleus;RNA binding;protein complex assembly;gene expression;mRNA splicing
LAX1	4310.679288	-1.729463483	0.085253821	-20.28605233	1.71E-91	6.17E-90	ENSG00000122188	54900	lymphocyte transmembrane adaptor 1 [Source:HGNC Symbol;Acc:HGNC:26005]""	GO:0005737;GO:0005794;GO:0042169;GO:0048305;GO:0050868;GO:0050851;GO:0016021;GO:0016020;GO:0042113;GO:0000188;GO:0019901;GO:0046649;GO:0005886;GO:0002250;GO:0005515;GO:0006955;GO:0035556	antigen receptor-mediated signaling pathway;SH2 domain binding;intracellular signal transduction;protein kinase binding;adaptive immune response;inactivation of MAPK activity;Golgi apparatus;B cell activation;integral component of membrane;cytoplasm;immunoglobulin secretion;plasma membrane;protein binding;immune response;membrane;negative regulation of T cell activation;lymphocyte activation
CYP26A1	445.8099974	-2.854605912	0.140721605	-20.28548433	1.73E-91	6.23E-90	ENSG00000095596	1592	cytochrome P450 family 26 subfamily A member 1 [Source:HGNC Symbol;Acc:HGNC:2603]""	GO:0006766;GO:0020037;GO:0016705;GO:0008401;GO:0055114;GO:0005789;GO:0006805;GO:0019825;GO:0044281;GO:0008152;GO:0001972;GO:0005506;GO:0048387;GO:0034653	endoplasmic reticulum membrane;oxygen binding;xenobiotic metabolic process;vitamin metabolic process;oxidoreductase activity;small molecule metabolic process;iron ion binding;metabolic process;retinoic acid binding;oxidation-reduction process;retinoic acid 4-hydroxylase activity;heme binding;negative regulation of retinoic acid receptor signaling pathway;retinoic acid catabolic process
RAI14	978.1724037	-2.088327266	0.103034783	-20.26817738	2.46E-91	8.83E-90	ENSG00000039560	26064	retinoic acid induced 14 [Source:HGNC Symbol;Acc:HGNC:14873]""	GO:0005737;GO:0015629;GO:0005634;GO:0005739;GO:0005654;GO:0005938;GO:0005515	nucleoplasm;protein binding;cell cortex;nucleus;cytoplasm;mitochondrion;actin cytoskeleton
LURAP1L	490.4928864	2.439729838	0.12038395	20.26623841	2.55E-91	9.17E-90	ENSG00000153714	286343	leucine rich adaptor protein 1-like [Source:HGNC Symbol;Acc:HGNC:31452]""
NCAPD3	3177.231863	-1.404679383	0.069322486	-20.26296907	2.73E-91	9.78E-90	ENSG00000151503	23310	non-SMC condensin II complex subunit D3 [Source:HGNC Symbol;Acc:HGNC:28952]""	GO:0016020;GO:0051304;GO:0035064;GO:0000278;GO:0003682;GO:0005654;GO:0000779;GO:0005488;GO:0005515;GO:0031618;GO:0007076;GO:0000799;GO:0010032;GO:0051301	mitotic cell cycle;nuclear pericentric heterochromatin;chromatin binding;cell division;protein binding;meiotic chromosome condensation;mitotic chromosome condensation;binding;methylated histone binding;condensed chromosome;nucleoplasm;membrane;nuclear condensin complex;chromosome separation
DRAM1	521.4495089	2.777306664	0.137122249	20.25423798	3.26E-91	1.17E-89	ENSG00000136048	55332	DNA damage regulated autophagy modulator 1 [Source:HGNC Symbol;Acc:HGNC:25645]""	GO:0005737;GO:0006914;GO:0006915;GO:0005764;GO:0005765;GO:0005515;GO:0010506;GO:0016021	lysosome;protein binding;apoptotic process;autophagy;lysosomal membrane;cytoplasm;regulation of autophagy;integral component of membrane
WEE1	1490.130808	-2.476226588	0.122298249	-20.247441	3.74E-91	1.34E-89	ENSG00000166483	7465	WEE1 G2 checkpoint kinase [Source:HGNC Symbol;Acc:HGNC:12761]""	GO:0000086;GO:0007596;GO:0000082;GO:0018108;GO:0000226;GO:0030010;GO:0007067;GO:0051301;GO:0005737;GO:0005730;GO:0005634;GO:0000287;GO:0005654;GO:0004715;GO:0004713;GO:0004672;GO:0005524;GO:0006468;GO:0000278;GO:0051726;GO:0048812;GO:0005515	mitotic cell cycle;magnesium ion binding;nucleoplasm;cytoplasm;neuron projection morphogenesis;protein tyrosine kinase activity;cell division;protein binding;protein kinase activity;peptidyl-tyrosine phosphorylation;regulation of cell cycle;ATP binding;mitotic nuclear division;establishment of cell polarity;nucleus;microtubule cytoskeleton organization;nucleolus;protein phosphorylation;G1/S trans…
PTPRZ1	365.4776583	6.782054373	0.335646605	20.20593768	8.68E-91	3.09E-89	ENSG00000106278	5803	protein tyrosine phosphatase"	receptor-type	Z polypeptide 1 [Source:HGNC Symbol;Acc:HGNC:9685]"
XK	613.5255227	-2.223152488	0.110104558	-20.19128488	1.17E-90	4.15E-89	ENSG00000047597	7504	X-linked Kx blood group [Source:HGNC Symbol;Acc:HGNC:12811]""	GO:0006865;GO:0042552;GO:0048741;GO:0005215;GO:0016021;GO:0006810;GO:0031133;GO:0005623;GO:0008361;GO:0005515;GO:0005886;GO:0010961;GO:0006874	transporter activity;myelination;amino acid transport;cellular magnesium ion homeostasis;protein binding;skeletal muscle fiber development;cell;regulation of axon diameter;regulation of cell size;transport;integral component of membrane;plasma membrane;cellular calcium ion homeostasis
SLC16A1	3715.278778	-1.571286472	0.077975039	-20.15114704	2.63E-90	9.33E-89	ENSG00000155380	6566	solute carrier family 16 (monocarboxylate transporter)"	member 1 [Source:HGNC Symbol;Acc:HGNC:10922]"	GO:0015728;GO:0008028;GO:0007596;GO:0042593;GO:0050900;GO:0044281;GO:0006090;GO:0032094;GO:0070062;GO:0015129;GO:0005813;GO:0016021;GO:0016020;GO:0035873;GO:0005739;GO:0042803;GO:0015718;GO:0006629;GO:0015293;GO:0051297;GO:0050796;GO:0005887;GO:0005886;GO:0055085;GO:0035879;GO:0015130;GO:0071407;GO:0044237;GO:0051780;GO:0005515;GO:0097159
CD200R1	560.0343515	-2.979965861	0.148354208	-20.08683066	9.62E-90	3.41E-88	ENSG00000163606	131450	CD200 receptor 1 [Source:HGNC Symbol;Acc:HGNC:24235]""	GO:0043235;GO:0050776;GO:0016032;GO:0016021;GO:0005576;GO:0005515;GO:0005886	extracellular region;protein binding;regulation of immune response;viral process;receptor complex;integral component of membrane;plasma membrane
TIGIT	1067.295993	-1.848287202	0.09202883	-20.0837847	1.02E-89	3.61E-88	ENSG00000181847	201633	T-cell immunoreceptor with Ig and ITIM domains [Source:HGNC Symbol;Acc:HGNC:26838]""	GO:0008037;GO:0007156;GO:0050868;GO:0016021;GO:0005102;GO:0005913;GO:0004872;GO:0005515;GO:0032695;GO:0005887;GO:0007157;GO:0050839;GO:0009986;GO:0032733;GO:0042803	protein homodimerization activity;cell-cell adherens junction;negative regulation of interleukin-12 production;integral component of plasma membrane;protein binding;receptor binding;heterophilic cell-cell adhesion via plasma membrane cell adhesion molecules;cell recognition;cell adhesion molecule binding;positive regulation of interleukin-10 production;homophilic cell adhesion via plasma membrane…
GINS2	390.6643043	-3.696935465	0.184112645	-20.07974771	1.11E-89	3.91E-88	ENSG00000131153	51659	GINS complex subunit 2 (Psf2 homolog) [Source:HGNC Symbol;Acc:HGNC:24575]""	GO:0000727;GO:0000278;GO:0006271;GO:0000811;GO:0005634;GO:0005654;GO:0031298;GO:0006260;GO:0005515;GO:0043138;GO:0032508;GO:1902975	GINS complex;mitotic DNA replication initiation;mitotic cell cycle;replication fork protection complex;protein binding;DNA replication;nucleoplasm;nucleus;DNA strand elongation involved in DNA replication;double-strand break repair via break-induced replication;DNA duplex unwinding;3'-5' DNA helicase activity
STON2	2495.055817	-1.658600204	0.082748294	-20.04392025	2.28E-89	8.02E-88	ENSG00000140022	85439	stonin 2 [Source:HGNC Symbol;Acc:HGNC:30652]""	GO:0005737;GO:0008021;GO:0006897;GO:0005515;GO:0005730;GO:0016020;GO:0005623;GO:0002244;GO:0036465;GO:0048488;GO:0043005;GO:0030100;GO:0030054;GO:0030136	neuron projection;nucleolus;synaptic vesicle recycling;clathrin-coated vesicle;protein binding;cell;endocytosis;cytoplasm;hematopoietic progenitor cell differentiation;membrane;regulation of endocytosis;synaptic vesicle endocytosis;cell junction;synaptic vesicle
11-Sep	3564.521829	-1.847837271	0.092255596	-20.02954133	3.04E-89	1.07E-87	ENSG00000138758	55752	septin 11 [Source:HGNC Symbol;Acc:HGNC:25589]""	GO:0005737;GO:0001725;GO:0007049;GO:0070062;GO:0043197;GO:0051291;GO:0030424;GO:0030054;GO:0005515;GO:0051301;GO:0005525	stress fiber;cytoplasm;cell division;protein binding;axon;protein heterooligomerization;cell cycle;dendritic spine;GTP binding;cell junction;extracellular exosome
USP13	2247.648595	-1.982679238	0.099015215	-20.02398558	3.40E-89	1.19E-87	ENSG00000058056	8975	ubiquitin specific peptidase 13 (isopeptidase T-3) [Source:HGNC Symbol;Acc:HGNC:12611]""	GO:0044389;GO:0050821;GO:0008270;GO:0006511;GO:0070628;GO:1904294;GO:0051087;GO:0036459;GO:0004197;GO:0016579;GO:0008242;GO:0070536;GO:1904378;GO:0030318;GO:0008283;GO:0006914;GO:0004843;GO:0031625;GO:1904288;GO:0010506;GO:0006355;GO:0043130;GO:0005515;GO:1904454	BAT3 complex binding;autophagy;positive regulation of ERAD pathway;ubiquitin protein ligase binding;chaperone binding;cell proliferation;protein binding;ubiquitinyl hydrolase activity;ubiquitin-like protein ligase binding;cysteine-type endopeptidase activity;protein stabilization;proteasome binding;protein K63-linked deubiquitination;omega peptidase activity;protein deubiquitination;ubiquitin bin…
VMAC	867.5319836	1.961437118	0.097953952	20.02407339	3.40E-89	1.19E-87	ENSG00000187650	400673	vimentin-type intermediate filament associated coiled-coil protein [Source:HGNC Symbol;Acc:HGNC:33803]""	GO:0005737;GO:0045098;GO:0005515	cytoplasm;type III intermediate filament;protein binding
LYAR	866.3957244	-2.149227163	0.107421058	-20.00750313	4.74E-89	1.65E-87	ENSG00000145220	55646	Ly1 antibody reactive [Source:HGNC Symbol;Acc:HGNC:26021]""	GO:0044822;GO:0046872;GO:0005634;GO:0005515;GO:0005730	poly(A) RNA binding;nucleolus;nucleus;metal ion binding;protein binding
FAM69A	1170.541111	-2.112845738	0.105622629	-20.00372232	5.11E-89	1.78E-87	ENSG00000154511	388650	family with sequence similarity 69 member A [Source:HGNC Symbol;Acc:HGNC:32213]""	GO:0016021;GO:0005515;GO:0005789	endoplasmic reticulum membrane;protein binding;integral component of membrane
CDCA7L	2838.069174	-1.64010091	0.082070092	-19.98414858	7.57E-89	2.63E-87	ENSG00000164649	55536	cell division cycle associated 7-like [Source:HGNC Symbol;Acc:HGNC:30777]""	GO:0008284;GO:0005737;GO:0005730;GO:0005634;GO:0006355;GO:0006351;GO:0005515;GO:0016021	nucleolus;transcription;regulation of transcription;cytoplasm;nucleus;protein binding;positive regulation of cell proliferation;integral component of membrane
H2AFZ	6000.619735	-1.550102223	0.077573097	-19.98247179	7.83E-89	2.71E-87	ENSG00000164032	3015	H2A histone family member Z [Source:HGNC Symbol;Acc:HGNC:4741]""	GO:0005720;GO:0046982;GO:0005719;GO:0070062;GO:0071392;GO:0006342;GO:0005634;GO:0003677;GO:0031490;GO:0031492;GO:0045944;GO:0005515;GO:0000786;GO:0000978;GO:0000979;GO:0000980	nucleosome;RNA polymerase II core promoter sequence-specific DNA binding;DNA binding;cellular response to estradiol stimulus;protein binding;RNA polymerase II core promoter proximal region sequence-specific DNA binding;nuclear euchromatin;chromatin silencing;protein heterodimerization activity;chromatin DNA binding;RNA polymerase II distal enhancer sequence-specific DNA binding;nucleus;nucleosoma…
PPIL1	883.1329965	-2.275197941	0.113876714	-19.97948369	8.31E-89	2.87E-87	ENSG00000137168	51645	peptidylprolyl isomerase like 1 [Source:HGNC Symbol;Acc:HGNC:9260]""	GO:0000413;GO:0006457;GO:0070062;GO:0071013;GO:0000398;GO:0005515;GO:0003755	peptidyl-prolyl cis-trans isomerase activity;catalytic step 2 spliceosome;protein binding;mRNA splicing;protein folding;protein peptidyl-prolyl isomerization;extracellular exosome
MTCL1	1350.394914	-1.776030808	0.088892899	-19.97944514	8.31E-89	2.87E-87	ENSG00000168502	23255	microtubule crosslinking factor 1 [Source:HGNC Symbol;Acc:HGNC:29121]""	GO:0005856;GO:0005737;GO:0000922;GO:0016328;GO:0005615;GO:0016324;GO:0001578;GO:0044822;GO:0016327;GO:0045197;GO:0097427;GO:0005515;GO:0030496;GO:0090314;GO:0010506;GO:0008017;GO:2000576;GO:0042803	establishment or maintenance of epithelial cell apical/basal polarity;extracellular space;apicolateral plasma membrane;protein homodimerization activity;protein binding;apical plasma membrane;cytoskeleton;lateral plasma membrane;poly(A) RNA binding;spindle pole;positive regulation of microtubule motor activity;cytoplasm;positive regulation of protein targeting to membrane;regulation of autophagy;…
SMC4	16640.43504	-2.225441598	0.111503992	-19.95840286	1.27E-88	4.36E-87	ENSG00000113810	10051	structural maintenance of chromosomes 4 [Source:HGNC Symbol;Acc:HGNC:14013]""	GO:0005737;GO:0000070;GO:0051383;GO:0000278;GO:0010032;GO:0005829;GO:0045132;GO:0005654;GO:0000796;GO:0005524;GO:0005515;GO:0007076;GO:0046982;GO:0005694;GO:0005634;GO:0051301;GO:0051276	mitotic cell cycle;kinetochore organization;chromosome organization;cell division;protein binding;meiotic chromosome condensation;mitotic chromosome condensation;protein heterodimerization activity;cytosol;condensin complex;ATP binding;nucleoplasm;cytoplasm;nucleus;mitotic sister chromatid segregation;meiotic chromosome segregation;chromosome
CORO1C	10000.24846	-1.341852226	0.067244963	-19.95468744	1.36E-88	4.69E-87	ENSG00000110880	23603	coronin"	actin binding protein	1C [Source:HGNC Symbol;Acc:HGNC:2254]"
AP1S3	816.8050192	-2.217026572	0.111107327	-19.95391873	1.39E-88	4.75E-87	ENSG00000152056	130340	adaptor related protein complex 1 sigma 3 subunit [Source:HGNC Symbol;Acc:HGNC:18971]""	GO:0008565;GO:0006892;GO:0016020;GO:0005515;GO:0019886;GO:0061024;GO:0030659;GO:0005829;GO:0006810;GO:0030669;GO:0050690;GO:0006605;GO:0005765;GO:0032588;GO:0030117;GO:0005905;GO:0016032;GO:0015031;GO:0000139;GO:0006886;GO:0016192	trans-Golgi network membrane;protein transporter activity;antigen processing and presentation of exogenous peptide antigen via MHC class II;membrane coat;cytosol;protein binding;membrane;regulation of defense response to virus by virus;membrane organization;viral process;Golgi membrane;protein targeting;lysosomal membrane;coated pit;vesicle-mediated transport;clathrin-coated endocytic vesicle mem…
ACOT7	855.9230732	-3.357035146	0.168255828	-19.95196954	1.44E-88	4.93E-87	ENSG00000097021	11332	acyl-CoA thioesterase 7 [Source:HGNC Symbol;Acc:HGNC:24157]""	GO:0005737;GO:0005739;GO:0052689;GO:0070062;GO:0015937;GO:0005829;GO:0047617;GO:0036114;GO:0000062;GO:0036116;GO:0005654;GO:0019432;GO:0016290;GO:1900535;GO:0005515;GO:0035338;GO:0044255;GO:0044281;GO:0036042;GO:0051792;GO:0042803	carboxylic ester hydrolase activity;acyl-CoA hydrolase activity;fatty-acyl-CoA binding;protein homodimerization activity;cytosol;medium-chain fatty acid biosynthetic process;long-chain fatty-acyl-CoA biosynthetic process;long-chain fatty-acyl-CoA catabolic process;small molecule metabolic process;long-chain fatty acyl-CoA binding;cytoplasm;nucleoplasm;coenzyme A biosynthetic process;cellular lipi…
SYT11	310.9106305	3.44855499	0.172846399	19.95155817	1.45E-88	4.96E-87	ENSG00000132718	23208	synaptotagmin 11 [Source:HGNC Symbol;Acc:HGNC:19239]""	GO:0008021;GO:0030672;GO:0005887;GO:0005544;GO:0046929;GO:0019905;GO:0005509;GO:0005515;GO:0030276;GO:0030054	calcium ion binding;synaptic vesicle membrane;calcium-dependent phospholipid binding;integral component of plasma membrane;protein binding;clathrin binding;syntaxin binding;negative regulation of neurotransmitter secretion;synaptic vesicle;cell junction
MSH2	1816.057939	-2.181425829	0.109410659	-19.93796442	1.91E-88	6.50E-87	ENSG00000095002	4436	mutS homolog 2 [Source:HGNC Symbol;Acc:HGNC:7325]""	GO:0008022;GO:0016020;GO:0032142;GO:0032143;GO:0045190;GO:0006298;GO:0019899;GO:0008584;GO:0043524;GO:0000784;GO:0016887;GO:0003677;GO:0000287;GO:0032357;GO:0010165;GO:0010224;GO:0030983;GO:0031573;GO:0006301;GO:0007281;GO:0005634;GO:0000403;GO:0007050;GO:0005524;GO:0005654;GO:0032139;GO:0032137;GO:0003690;GO:0045910;GO:0019237;GO:0003697;GO:0032405;GO:0042803;GO:0019724;GO:0005515;GO:0030183;GO:…	male gonad development;damaged DNA binding;magnesium ion binding;B cell mediated immunity;nucleoplasm;double-strand/single-strand DNA junction binding;double-stranded DNA binding;heteroduplex DNA loop binding;guanine/thymine mispair binding;cell cycle arrest;Y-form DNA binding;protein homodimerization activity;germ cell development;response to UV-B;MutSbeta complex;cellular response to DNA damage…
DYRK2	764.3925615	-2.341479865	0.117481272	-19.93066495	2.21E-88	7.51E-87	ENSG00000127334	8445	dual specificity tyrosine-(Y)-phosphorylation regulated kinase 2 [Source:HGNC Symbol;Acc:HGNC:3093]""	GO:0018108;GO:0005737;GO:0005634;GO:0000287;GO:0030529;GO:0005654;GO:0004674;GO:0004712;GO:0004713;GO:0004672;GO:0045725;GO:0005524;GO:0006468;GO:0030145;GO:0006974;GO:0042771;GO:0007224;GO:0051534;GO:0000151;GO:0043130;GO:0005515;GO:0016021	magnesium ion binding;smoothened signaling pathway;nucleoplasm;cytoplasm;positive regulation of glycogen biosynthetic process;protein tyrosine kinase activity;manganese ion binding;protein serine/threonine/tyrosine kinase activity;cellular response to DNA damage stimulus;protein binding;protein kinase activity;peptidyl-tyrosine phosphorylation;ATP binding;ubiquitin ligase complex;intracellular ri…
PRPS2	1533.834862	-1.608821491	0.080795372	-19.91229771	3.18E-88	1.08E-86	ENSG00000101911	5634	phosphoribosyl pyrophosphate synthetase 2 [Source:HGNC Symbol;Acc:HGNC:9465]""	GO:0006139;GO:0016301;GO:0070062;GO:0009156;GO:0000287;GO:0005524;GO:0004749;GO:0044249;GO:0009165;GO:0005515;GO:0006015;GO:0016310;GO:0042802;GO:0042803	nucleobase-containing compound metabolic process;ATP binding;magnesium ion binding;protein homodimerization activity;ribose phosphate diphosphokinase activity;5-phosphoribose 1-diphosphate biosynthetic process;phosphorylation;identical protein binding;cellular biosynthetic process;kinase activity;nucleotide biosynthetic process;protein binding;ribonucleoside monophosphate biosynthetic process;ext…
CHDH	372.9108823	-2.978960566	0.14963329	-19.90840787	3.44E-88	1.17E-86	ENSG00000016391	55349	choline dehydrogenase [Source:HGNC Symbol;Acc:HGNC:24288]""	GO:0050660;GO:0016614;GO:0008812;GO:0005739;GO:0005743;GO:0005515;GO:0019285;GO:0055114;GO:0016491	mitochondrial inner membrane;protein binding;flavin adenine dinucleotide binding;oxidoreductase activity;glycine betaine biosynthetic process from choline;oxidation-reduction process;mitochondrion;choline dehydrogenase activity
TBC1D1	2535.327493	-1.641301806	0.082514767	-19.89100695	4.87E-88	1.65E-86	ENSG00000065882	23216	TBC1 domain family member 1 [Source:HGNC Symbol;Acc:HGNC:11578]""	GO:0043547;GO:0005829;GO:0005096;GO:0061024;GO:0005515;GO:0005634;GO:0032880	cytosol;protein binding;membrane organization;positive regulation of GTPase activity;nucleus;GTPase activator activity;regulation of protein localization
RPS6KA2	1507.961265	1.915520208	0.096331314	19.88470974	5.52E-88	1.86E-86	ENSG00000071242	6196	ribosomal protein S6 kinase"	90kDa	polypeptide 2 [Source:HGNC Symbol;Acc:HGNC:10431]"
RAB39B	625.8804739	2.97098255	0.149438465	19.88097604	5.95E-88	2.00E-86	ENSG00000155961	116442	RAB39B"	member RAS oncogene family [Source:HGNC Symbol;Acc:HGNC:16499]"	GO:0005525;GO:0005794;GO:0050808;GO:0031982;GO:0003924;GO:0006886;GO:0016020;GO:0007165;GO:0006913;GO:0007264;GO:0005622;GO:0005515;GO:0043005;GO:0005886;GO:0015031;GO:0031489;GO:0016192
SIDT1	1390.125209	2.302838865	0.116041854	19.84489891	1.22E-87	4.10E-86	ENSG00000072858	54847	SID1 transmembrane family member 1 [Source:HGNC Symbol;Acc:HGNC:25967]""	GO:0051033;GO:0033227;GO:0016021	dsRNA transport;RNA transmembrane transporter activity;integral component of membrane
CENPK	329.8506587	-3.227954583	0.162926156	-19.81237799	2.33E-87	7.82E-86	ENSG00000123219	64105	centromere protein K [Source:HGNC Symbol;Acc:HGNC:29479]""	GO:0034080;GO:0000278;GO:0006334;GO:0005634;GO:0005654;GO:0005515;GO:0007264;GO:0005829;GO:0000777	mitotic cell cycle;cytosol;protein binding;nucleosome assembly;condensed chromosome kinetochore;CENP-A containing nucleosome assembly;nucleoplasm;nucleus;small GTPase mediated signal transduction
CLMN	887.6887672	-2.47750084	0.125093007	-19.80527049	2.68E-87	8.99E-86	ENSG00000165959	79789	calmin (calponin-like"	transmembrane) [Source:HGNC Symbol;Acc:HGNC:19972]"	GO:0005737;GO:0008285;GO:0016021;GO:0003779;GO:0005515;GO:0031175
IMPA2	304.669053	-4.020664652	0.203248361	-19.78202741	4.25E-87	1.42E-85	ENSG00000141401	3613	inositol(myo)-1(or 4)-monophosphatase 2 [Source:HGNC Symbol;Acc:HGNC:6051]""	GO:0005737;GO:0008934;GO:0000287;GO:0052832;GO:0005515;GO:0005829;GO:0046854;GO:0007165;GO:0043647;GO:0006796;GO:0044281;GO:0046855;GO:0052833;GO:0006020;GO:0006021;GO:0042803	magnesium ion binding;protein homodimerization activity;inositol biosynthetic process;cytosol;protein binding;signal transduction;inositol monophosphate 3-phosphatase activity;small molecule metabolic process;inositol phosphate dephosphorylation;inositol phosphate metabolic process;inositol monophosphate 4-phosphatase activity;cytoplasm;phosphate-containing compound metabolic process;inositol mon…
TMEM200A	709.9070692	-2.25762825	0.114203831	-19.76841089	5.57E-87	1.86E-85	ENSG00000164484	114801	transmembrane protein 200A [Source:HGNC Symbol;Acc:HGNC:21075]""	GO:0016021	integral component of membrane
MYH10	3387.238484	-1.483987847	0.07508806	-19.76329992	6.16E-87	2.05E-85	ENSG00000133026	4628	myosin"	heavy chain 10	non-muscle [Source:HGNC Symbol;Acc:HGNC:7568]"
PRDX3	3164.443746	-1.613856736	0.081748398	-19.74175376	9.44E-87	3.14E-85	ENSG00000165672	10935	peroxiredoxin 3 [Source:HGNC Symbol;Acc:HGNC:9354]""	GO:0033673;GO:0008022;GO:0000302;GO:0042744;GO:0008379;GO:0032496;GO:0007005;GO:0016491;GO:0005737;GO:0070062;GO:0043209;GO:0008385;GO:0008785;GO:0005739;GO:0001893;GO:0098869;GO:0043066;GO:0005759;GO:0043027;GO:0008284;GO:0018171;GO:0016209;GO:0006915;GO:0034614;GO:0019901;GO:0019900;GO:0034599;GO:0006979;GO:0055114;GO:0051092;GO:0051881;GO:0042542;GO:0005829;GO:0051920;GO:0043154;GO:0042802;GO:…	positive regulation of NF-kappaB transcription factor activity;cytosol;cytoplasm;response to lipopolysaccharide;response to reactive oxygen species;apoptotic process;early endosome;mitochondrion;kinase binding;response to oxidative stress;negative regulation of kinase activity;negative regulation of apoptotic process;protein binding;maternal placenta development;myelin sheath;alkyl hydroperoxide …
ZNF333	555.8947636	2.847308734	0.144343149	19.72597068	1.29E-86	4.28E-85	ENSG00000160961	84449	zinc finger protein 333 [Source:HGNC Symbol;Acc:HGNC:15624]""	GO:0005634;GO:0005622;GO:0006355;GO:0006351;GO:0003676;GO:0003677;GO:0046872	nucleic acid binding;DNA binding;transcription;intracellular;regulation of transcription;nucleus;metal ion binding
GPT2	2133.131991	1.961400589	0.099470951	19.71832552	1.50E-86	4.97E-85	ENSG00000166123	84706	glutamic pyruvate transaminase (alanine aminotransferase) 2 [Source:HGNC Symbol;Acc:HGNC:18062]""	GO:0008652;GO:0042853;GO:0004021;GO:0042851;GO:0009058;GO:0003824;GO:0034641;GO:0005739;GO:0044281;GO:0006103;GO:0005759;GO:0030170	pyridoxal phosphate binding;biosynthetic process;L-alanine metabolic process;cellular amino acid biosynthetic process;mitochondrial matrix;cellular nitrogen compound metabolic process;2-oxoglutarate metabolic process;small molecule metabolic process;catalytic activity;mitochondrion;L-alanine catabolic process;L-alanine:2-oxoglutarate aminotransferase activity
GNB5	1750.182425	1.587831178	0.080552305	19.7118031	1.71E-86	5.65E-85	ENSG00000069966	10681	guanine nucleotide binding protein (G protein)"	beta 5 [Source:HGNC Symbol;Acc:HGNC:4401]"	GO:0031682;GO:0005515;GO:0016056;GO:0005634;GO:0051087;GO:0003924;GO:0007603;GO:0004871;GO:0043209;GO:0001917;GO:0007165;GO:0022400;GO:0005886;GO:1901386;GO:0007186;GO:0001750
CCR1	6686.94112	-2.106372981	0.106878424	-19.70812169	1.84E-86	6.06E-85	ENSG00000163823	1230	chemokine (C-C motif) receptor 1 [Source:HGNC Symbol;Acc:HGNC:1602]""	GO:0006954;GO:0009897;GO:0070098;GO:0019221;GO:0019957;GO:0005886;GO:0004950;GO:0007155;GO:0010629;GO:0007166;GO:0030502;GO:0016493;GO:0004930;GO:0090026;GO:0016021;GO:0006887;GO:0009611;GO:0007186;GO:0007187;GO:0030335;GO:0006935;GO:0006874;GO:0006816;GO:0005887;GO:0006955;GO:0007267;GO:0071791;GO:0004435;GO:0051928;GO:0005829;GO:0002407;GO:0007204;GO:0045672;GO:0005515;GO:0035717;GO:0070374	dendritic cell chemotaxis;plasma membrane;chemokine (C-C motif) ligand 7 binding;C-C chemokine binding;cytosol;G-protein coupled receptor activity;negative regulation of bone mineralization;positive regulation of monocyte chemotaxis;cell-cell signaling;response to wounding;cell surface receptor signaling pathway;protein binding;external side of plasma membrane;chemokine (C-C motif) ligand 5 bindi…
SPIRE1	355.9632316	3.001889972	0.152335361	19.70579882	1.92E-86	6.34E-85	ENSG00000134278	56907	spire-type actin nucleation factor 1 [Source:HGNC Symbol;Acc:HGNC:30622]""	GO:0005856;GO:0070649;GO:0045010;GO:0046907;GO:0051295;GO:0036089;GO:0030036;GO:0032154;GO:0003779;GO:0030659;GO:0040038;GO:0005938;GO:0005886;GO:0015031;GO:0048471;GO:0016192	actin nucleation;cleavage furrow;actin binding;formin-nucleated actin cable assembly;cell cortex;vesicle-mediated transport;perinuclear region of cytoplasm;polar body extrusion after meiotic divisions;intracellular transport;protein transport;cytoskeleton;cleavage furrow formation;cytoplasmic vesicle membrane;actin cytoskeleton organization;plasma membrane;establishment of meiotic spindle localiz…
PAICS	10194.91664	-1.445543127	0.073421666	-19.68823657	2.72E-86	8.95E-85	ENSG00000128050	10606	phosphoribosylaminoimidazole carboxylase; phosphoribosylaminoimidazolesuccinocarboxamide synthase [Source:HGNC Symbol;Acc:HGNC:8587]""	GO:0009113;GO:0005829;GO:0070062;GO:0009168;GO:0016020;GO:0004639;GO:0004638;GO:0042802;GO:0006189;GO:0055086;GO:0005515;GO:0006164;GO:0046084;GO:0006144;GO:0005524;GO:0044281	purine nucleobase biosynthetic process;identical protein binding;purine nucleotide biosynthetic process;cytosol;protein binding;nucleobase-containing small molecule metabolic process;membrane;adenine biosynthetic process;small molecule metabolic process;phosphoribosylaminoimidazole carboxylase activity;ATP binding;'de novo' IMP biosynthetic process;purine nucleobase metabolic process;phosphoribos…
HIST1H2BC	4340.283971	-1.840962571	0.093674444	-19.65277283	5.47E-86	1.80E-84	ENSG00000180596	8347	histone cluster 1"	H2bc [Source:HGNC Symbol;Acc:HGNC:4757]"	GO:0005737;GO:0046982;GO:0070062;GO:0019731;GO:0006325;GO:0006334;GO:0003677;GO:0005654;GO:0050830;GO:0005515;GO:0000786;GO:0000788;GO:0002227;GO:0005634;GO:0005615
HIST1H2AM	1563.684364	-3.53295255	0.180303275	-19.59450016	1.72E-85	5.64E-84	ENSG00000278677	8336	histone cluster 1"	H2am [Source:HGNC Symbol;Acc:HGNC:4735]"	GO:0070062;GO:0006342;GO:0005634;GO:0003677;GO:0019899;GO:0000790;GO:0008150;GO:0005515;GO:0000786;GO:0046982
MARCKSL1	984.8194067	-2.466852318	0.12601544	-19.57579423	2.49E-85	8.14E-84	ENSG00000175130	65108	MARCKS-like 1 [Source:HGNC Symbol;Acc:HGNC:7142]""	GO:0005737;GO:0008284;GO:0070062;GO:0003779;GO:0005516;GO:0005515;GO:0005886	actin binding;cytoplasm;calmodulin binding;protein binding;positive regulation of cell proliferation;plasma membrane;extracellular exosome
CALM3	3104.11333	-1.758499882	0.089842527	-19.57313461	2.62E-85	8.56E-84	ENSG00000160014	805	calmodulin 3 (phosphorylase kinase"	delta) [Source:HGNC Symbol;Acc:HGNC:1449]"	GO:0000186;GO:0032516;GO:0031954;GO:0016310;GO:0007596;GO:0010801;GO:0010800;GO:0035307;GO:0030017;GO:0034704;GO:0021762;GO:0044281;GO:0022400;GO:0007411;GO:0071902;GO:0044325;GO:0046209;GO:0008543;GO:0005876;GO:0051343;GO:0031432;GO:0031982;GO:0005980;GO:0005813;GO:0002576;GO:0000165;GO:0000922;GO:0005654;GO:0002027;GO:0005509;GO:0005886;GO:0032465;GO:0007186;GO:1901844;GO:0005737;GO:0008286;GO:…
YWHAB	6529.889578	-1.240976673	0.063567779	-19.52210203	7.12E-85	2.32E-83	ENSG00000166913	7529	tyrosine 3-monooxygenase/tryptophan 5-monooxygenase activation protein"	beta [Source:HGNC Symbol;Acc:HGNC:12849]"	GO:0000186;GO:0008022;GO:0003714;GO:0019899;GO:0097193;GO:0061024;GO:0051220;GO:0007411;GO:0005925;GO:0008543;GO:0007265;GO:0043085;GO:0005737;GO:0070062;GO:0043488;GO:0050815;GO:0016020;GO:0000165;GO:0030659;GO:0010467;GO:0006367;GO:0032403;GO:0048471;GO:0042826;GO:0008286;GO:0005515;GO:0017053;GO:0045087;GO:0006915;GO:0051291;GO:0006605;GO:0035308;GO:0007173;GO:0019904;GO:0048011;GO:0048010;GO:…
SPINT1	321.0628748	-3.26147405	0.167166491	-19.5103339	8.97E-85	2.92E-83	ENSG00000166145	6692	serine peptidase inhibitor"	Kunitz type 1 [Source:HGNC Symbol;Acc:HGNC:11246]"	GO:2000178;GO:0070062;GO:0045687;GO:0016021;GO:0016020;GO:0060674;GO:0030198;GO:0005576;GO:0060670;GO:0005515;GO:0004867;GO:0010951;GO:0005886;GO:0071773;GO:0001892;GO:0001843;GO:0005615
MRTO4	1915.977495	-1.519434712	0.077993665	-19.48151457	1.58E-84	5.12E-83	ENSG00000053372	51154	MRT4 homolog"	ribosome maturation factor [Source:HGNC Symbol;Acc:HGNC:18477]"	GO:0005737;GO:0005730;GO:0044822;GO:0031965;GO:0042254;GO:0005622;GO:0005654;GO:0005515;GO:0005634
ELOVL5	3747.964652	-1.330947666	0.068349561	-19.47265847	1.87E-84	6.07E-83	ENSG00000012660	60481	ELOVL fatty acid elongase 5 [Source:HGNC Symbol;Acc:HGNC:21308]""	GO:0006633;GO:0043651;GO:0006636;GO:0030425;GO:0005789;GO:0034625;GO:0034626;GO:0035338;GO:0044281;GO:0042761;GO:0005783;GO:0036109;GO:0016021;GO:0016020;GO:0009922;GO:0016740;GO:0043025;GO:0044255;GO:0019432;GO:0005515;GO:0033559;GO:0097447	fatty acid elongase activity;endoplasmic reticulum membrane;integral component of membrane;unsaturated fatty acid biosynthetic process;linoleic acid metabolic process;protein binding;long-chain fatty-acyl-CoA biosynthetic process;transferase activity;small molecule metabolic process;cellular lipid metabolic process;neuronal cell body;dendrite;endoplasmic reticulum;triglyceride biosynthetic proces…
ACOXL	407.0084653	-2.897473766	0.14896466	-19.45074601	2.87E-84	9.26E-83	ENSG00000153093	55289	acyl-CoA oxidase-like [Source:HGNC Symbol;Acc:HGNC:25621]""	GO:0005575;GO:0006631;GO:0050660;GO:0006635;GO:0033539;GO:0052890;GO:0005777;GO:0000062;GO:0055088;GO:0008150;GO:0008152;GO:0003995;GO:0003674;GO:0003997;GO:0016627;GO:0055114;GO:0009055	fatty acid beta-oxidation using acyl-CoA dehydrogenase;lipid homeostasis;peroxisome;fatty acid metabolic process;molecular_function;cellular_component;oxidoreductase activity;flavin adenine dinucleotide binding;metabolic process;electron carrier activity;oxidation-reduction process;biological_process;fatty acid beta-oxidation;acyl-CoA oxidase activity;fatty-acyl-CoA binding;acyl-CoA dehydrogenase…
RHOBTB3	784.2020459	2.250997992	0.11581301	19.43648642	3.79E-84	1.22E-82	ENSG00000164292	22836	Rho-related BTB domain containing 3 [Source:HGNC Symbol;Acc:HGNC:18757]""	GO:0005737;GO:0005794;GO:0016887;GO:0070062;GO:0017137;GO:0005622;GO:0042147;GO:0005515;GO:0008152;GO:0005525;GO:0007264;GO:0005524;GO:0016192	Rab GTPase binding;Golgi apparatus;cytoplasm;protein binding;intracellular;vesicle-mediated transport;metabolic process;retrograde transport;ATP binding;GTP binding;small GTPase mediated signal transduction;ATPase activity;extracellular exosome
PDK1	16427.20568	-1.55237772	0.079872734	-19.43564022	3.86E-84	1.24E-82	ENSG00000152256	5163	pyruvate dehydrogenase kinase"	isozyme 1 [Source:HGNC Symbol;Acc:HGNC:8809]"	GO:0098779;GO:0006468;GO:0008631;GO:0005967;GO:0008283;GO:0004672;GO:0044237;GO:0010906;GO:0005739;GO:0097411;GO:0044281;GO:0005515;GO:0010510;GO:0005759;GO:0004740;GO:0006006;GO:0006090;GO:0005524
MAP4	11468.66114	1.393290913	0.071687459	19.43562987	3.86E-84	1.24E-82	ENSG00000047849	4134	microtubule associated protein 4 [Source:HGNC Symbol;Acc:HGNC:6862]""	GO:0005737;GO:0015631;GO:0072686;GO:0070062;GO:0051294;GO:0008017;GO:0031175;GO:0044822;GO:0005198;GO:0007052;GO:0015630;GO:0005515;GO:0043005;GO:0051012;GO:0005886;GO:0005874;GO:0005875;GO:0051301;GO:0097481	neuron projection;microtubule cytoskeleton;neuron projection development;microtubule sliding;tubulin binding;microtubule;cytoplasm;mitotic spindle organization;mitotic spindle;structural molecule activity;cell division;establishment of spindle orientation;neuronal postsynaptic density;protein binding;poly(A) RNA binding;extracellular exosome;microtubule associated complex;plasma membrane;microtub…
NOLC1	8805.809462	-1.283075837	0.066017276	-19.43545556	3.87E-84	1.24E-82	ENSG00000166197	9221	nucleolar and coiled-body phosphoprotein 1 [Source:HGNC Symbol;Acc:HGNC:15608]""	GO:0005737;GO:0005730;GO:0044822;GO:0005524;GO:0005654;GO:0006364;GO:0005515;GO:0015030;GO:0007067;GO:0007000;GO:0007049;GO:0005525	Cajal body;nucleolus;nucleoplasm;protein binding;mitotic nuclear division;rRNA processing;cytoplasm;poly(A) RNA binding;cell cycle;ATP binding;GTP binding;nucleolus organization
PTMA	22054.77886	-1.642827692	0.084549885	-19.43027703	4.28E-84	1.37E-82	ENSG00000187514	5757	prothymosin"	alpha [Source:HGNC Symbol;Acc:HGNC:9623]"	;GO:0005737;GO:0070062;GO:0005634;GO:0005654;GO:0006351;GO:0005515
UCK2	3266.115879	-1.487592021	0.076621984	-19.4146893	5.80E-84	1.85E-82	ENSG00000143179	7371	uridine-cytidine kinase 2 [Source:HGNC Symbol;Acc:HGNC:12562]""	GO:0044211;GO:0043097;GO:0019206;GO:0005515;GO:0005524;GO:0006206;GO:0016310;GO:0044206;GO:0016301;GO:0006238;GO:0005575;GO:0044281;GO:0008152;GO:0004849;GO:0005829;GO:0055086	ATP binding;kinase activity;cytosol;protein binding;nucleobase-containing small molecule metabolic process;cellular_component;phosphorylation;UMP salvage;metabolic process;pyrimidine nucleobase metabolic process;small molecule metabolic process;CTP salvage;uridine kinase activity;nucleoside kinase activity;CMP salvage;pyrimidine nucleoside salvage
KLHL4	798.1512151	2.379300204	0.122608607	19.40565399	6.91E-84	2.20E-82	ENSG00000102271	56062	kelch like family member 4 [Source:HGNC Symbol;Acc:HGNC:6355]""	GO:0005856;GO:0005737;GO:0003779;GO:0016567;GO:0003674;GO:0005515;GO:0008150;GO:0031463;GO:0004842	actin binding;protein binding;molecular_function;Cul3-RING ubiquitin ligase complex;cytoplasm;ubiquitin-protein transferase activity;biological_process;protein ubiquitination;cytoskeleton
RFWD3	1627.325043	-1.678783938	0.086583312	-19.38923224	9.51E-84	3.02E-82	ENSG00000168411	55159	ring finger and WD repeat domain 3 [Source:HGNC Symbol;Acc:HGNC:25539]""	GO:0005737;GO:0005654;GO:0016605;GO:0010212;GO:0031571;GO:0097371;GO:0005634;GO:0006281;GO:0008270;GO:0098779;GO:0016567;GO:0016874;GO:0002230;GO:0004842;GO:2000001;GO:0005515;GO:0035861;GO:0002039;GO:0098792	PML body;site of double-strand break;ubiquitin-protein transferase activity;xenophagy;protein binding;mitophagy in response to mitochondrial depolarization;zinc ion binding;regulation of DNA damage checkpoint;mitotic G1 DNA damage checkpoint;positive regulation of defense response to virus by host;ligase activity;nucleus;MDM2/MDM4 family protein binding;protein ubiquitination;cytoplasm;DNA repair…
KHNYN	3308.493432	1.290990507	0.066651423	19.36928659	1.40E-83	4.45E-82	ENSG00000100441	23351	KH and NYN domain containing [Source:HGNC Symbol;Acc:HGNC:20166]""	GO:0005575;GO:0003674;GO:0008150;GO:0003723	RNA binding;molecular_function;cellular_component;biological_process
PCP4	2531.095856	-3.409599056	0.176172778	-19.35372245	1.90E-83	6.00E-82	ENSG00000183036	5121	Purkinje cell protein 4 [Source:HGNC Symbol;Acc:HGNC:8742]""	GO:0005737;GO:0006469;GO:1904009;GO:0043005;GO:0005829;GO:0005883;GO:0010976;GO:0030424;GO:0033603;GO:0043524;GO:0005516;GO:0005515;GO:0003723;GO:0006970;GO:0005634;GO:0001649;GO:0007417	neuron projection;cellular response to monosodium glutamate;response to osmotic stress;positive regulation of neuron projection development;cytosol;central nervous system development;negative regulation of protein kinase activity;neurofilament;axon;negative regulation of neuron apoptotic process;calmodulin binding;nucleus;cytoplasm;RNA binding;protein binding;positive regulation of dopamine secre…
POLD2	2390.616323	-1.905218177	0.098467967	-19.3486089	2.09E-83	6.62E-82	ENSG00000106628	5425	polymerase (DNA directed)"	delta 2	accessory subunit [Source:HGNC Symbol;Acc:HGNC:9176]"
FABP5	324.7189674	-3.774313794	0.195158417	-19.33974381	2.49E-83	7.84E-82	ENSG00000164687	2171	fatty acid binding protein 5 (psoriasis-associated) [Source:HGNC Symbol;Acc:HGNC:3560]""	GO:0005737;GO:0015758;GO:0006656;GO:0070062;GO:0005215;GO:0005829;GO:0006810;GO:0008289;GO:0009611;GO:0005654;GO:0019433;GO:0044281;GO:0005515;GO:0005504;GO:0006006;GO:0008544;GO:0006629	transporter activity;lipid binding;cytosol;protein binding;fatty acid binding;response to wounding;small molecule metabolic process;phosphatidylcholine biosynthetic process;glucose metabolic process;nucleoplasm;triglyceride catabolic process;glucose transport;lipid metabolic process;cytoplasm;epidermis development;transport;extracellular exosome
GREB1	966.1964738	-2.186764989	0.113101847	-19.33447643	2.75E-83	8.67E-82	ENSG00000196208	9687	growth regulation by estrogen in breast cancer 1 [Source:HGNC Symbol;Acc:HGNC:24885]""	GO:0016021;GO:0070062	integral component of membrane;extracellular exosome
CCR5	822.7731687	-2.562994308	0.132620118	-19.32583347	3.26E-83	1.02E-81	ENSG00000160791	1234	chemokine (C-C motif) receptor 5 (gene/pseudogene) [Source:HGNC Symbol;Acc:HGNC:1606]""	GO:0046718;GO:0009897;GO:0070098;GO:0006968;GO:0071222;GO:0006954;GO:0019957;GO:0005886;GO:0004950;GO:0030260;GO:0023052;GO:0007166;GO:0016493;GO:0005737;GO:0004930;GO:0070723;GO:0016021;GO:0000165;GO:0003779;GO:0015026;GO:0006935;GO:0019722;GO:0009986;GO:0014808;GO:0006816;GO:0005887;GO:0006955;GO:0007267;GO:0016032;GO:0071791;GO:0004435;GO:0007186;GO:0005829;GO:0002407;GO:0001618;GO:0007204;GO:…	dendritic cell chemotaxis;endosome;C-C chemokine binding;cytosol;cytoplasm;cellular defense response;G-protein coupled receptor activity;cell-cell signaling;cell surface;coreceptor activity;entry into host cell;protein binding;MAPK cascade;external side of plasma membrane;chemokine (C-C motif) ligand 5 binding;virus receptor activity;chemokine receptor activity;calcium-mediated signaling;calcium …
ERICH2	295.5051165	4.560141415	0.235980652	19.32421737	3.36E-83	1.05E-81	ENSG00000204334	285141	glutamate rich 2 [Source:HGNC Symbol;Acc:HGNC:44395]""	GO:0005515	protein binding
CR2	1270.389963	-2.100474843	0.108707874	-19.32219588	3.49E-83	1.09E-81	ENSG00000117322	1380	complement component (3d/Epstein Barr virus) receptor 2 [Source:HGNC Symbol;Acc:HGNC:2336]""	GO:0046718;GO:0043235;GO:0070062;GO:0030183;GO:0045087;GO:0006955;GO:0001618;GO:0042100;GO:0001848;GO:0004875;GO:0005886;GO:0004888;GO:0006958;GO:0003677;GO:0016021;GO:0042803	innate immune response;plasma membrane;B cell differentiation;protein homodimerization activity;transmembrane signaling receptor activity;B cell proliferation;DNA binding;receptor complex;virus receptor activity;complement activation;complement receptor activity;complement binding;immune response;integral component of membrane;viral entry into host cell;extracellular exosome
AQP3	5213.738928	-2.124669615	0.110451046	-19.23630136	1.84E-82	5.75E-81	ENSG00000165272	360	aquaporin 3 (Gill blood group) [Source:HGNC Symbol;Acc:HGNC:636]""	GO:0033280;GO:0005737;GO:0003091;GO:0016021;GO:0016020;GO:0015250;GO:0002684;GO:0015254;GO:0015793;GO:0015840;GO:0032526;GO:0007588;GO:0005215;GO:0006810;GO:0016323;GO:0051592;GO:0034220;GO:0006833;GO:0005911;GO:0005886;GO:0055085;GO:0042476;GO:0015204;GO:0071918;GO:0070295;GO:0045616;GO:0005634	urea transmembrane transporter activity;cytoplasm;response to retinoic acid;urea transmembrane transport;plasma membrane;renal water homeostasis;regulation of keratinocyte differentiation;response to calcium ion;glycerol transport;water channel activity;membrane;response to vitamin D;transporter activity;cell-cell junction;positive regulation of immune system process;odontogenesis;water transport…
POLD3	1473.672784	-1.890406521	0.098347462	-19.22171129	2.44E-82	7.60E-81	ENSG00000077514	10714	polymerase (DNA-directed)"	delta 3	accessory subunit [Source:HGNC Symbol;Acc:HGNC:20932]"
PLXDC2	520.6002253	2.584796007	0.134493452	19.21874983	2.58E-82	8.03E-81	ENSG00000120594	84898	plexin domain containing 2 [Source:HGNC Symbol;Acc:HGNC:21013]""	GO:0016021;GO:0016020;GO:0070062;GO:0005515	protein binding;membrane;integral component of membrane;extracellular exosome
SQLE	1136.133175	-1.794625391	0.093382158	-19.21807584	2.61E-82	8.12E-81	ENSG00000104549	6713	squalene epoxidase [Source:HGNC Symbol;Acc:HGNC:11279]""	GO:0016126;GO:0004506;GO:0050660;GO:0043231;GO:0016021;GO:0006725;GO:0005789;GO:0006695;GO:0044281;GO:0071949;GO:0008203;GO:0010033;GO:0055114;GO:0016491	sterol biosynthetic process;endoplasmic reticulum membrane;squalene monooxygenase activity;response to organic substance;oxidoreductase activity;small molecule metabolic process;flavin adenine dinucleotide binding;FAD binding;cholesterol metabolic process;oxidation-reduction process;intracellular membrane-bounded organelle;cellular aromatic compound metabolic process;cholesterol biosynthetic proc…
CSE1L	4496.310013	-1.844531002	0.095992258	-19.21541425	2.75E-82	8.54E-81	ENSG00000124207	1434	CSE1 chromosome segregation 1-like (yeast) [Source:HGNC Symbol;Acc:HGNC:2431]""	GO:0005737;GO:0016020;GO:0006915;GO:0005049;GO:0070062;GO:0008283;GO:0006611;GO:0008536;GO:0005829;GO:0005635;GO:0006606;GO:0005654;GO:0005488;GO:0005515;GO:0005634;GO:0006886	nuclear envelope;intracellular protein transport;cell proliferation;protein binding;binding;apoptotic process;cytoplasm;cytosol;protein import into nucleus;nuclear export signal receptor activity;membrane;Ran GTPase binding;nucleoplasm;protein export from nucleus;nucleus;extracellular exosome
PLA2G4C	546.3334962	2.445123706	0.127262053	19.21329773	2.86E-82	8.88E-81	ENSG00000105499	8605	phospholipase A2 group IVC [Source:HGNC Symbol;Acc:HGNC:9037]""	GO:0005543;GO:0006954;GO:0005789;GO:0044281;GO:0035556;GO:0009395;GO:0047499;GO:0016020;GO:0036149;GO:0005654;GO:0005635;GO:0006644;GO:0005938;GO:0008152;GO:0036151;GO:0036152;GO:0005829;GO:0007567;GO:0019369;GO:0046475;GO:0046474;GO:0004620	intracellular signal transduction;cytosol;cell cortex;metabolic process;calcium-independent phospholipase A2 activity;small molecule metabolic process;nucleoplasm;phospholipid catabolic process;membrane;parturition;phosphatidylethanolamine acyl-chain remodeling;endoplasmic reticulum membrane;glycerophospholipid biosynthetic process;phosphatidylcholine acyl-chain remodeling;phospholipid metabolic …
RNF19B	1847.780589	2.05062262	0.106807523	19.19923388	3.76E-82	1.16E-80	ENSG00000116514	127544	ring finger protein 19B [Source:HGNC Symbol;Acc:HGNC:26886]""	GO:0005737;GO:0031624;GO:0032436;GO:0016874;GO:0016021;GO:0044194;GO:0000151;GO:0042787;GO:0002250;GO:0005515;GO:0061630;GO:0000209;GO:0008270	positive regulation of proteasomal ubiquitin-dependent protein catabolic process;adaptive immune response;ubiquitin protein ligase activity;protein binding;zinc ion binding;ligase activity;protein ubiquitination involved in ubiquitin-dependent protein catabolic process;cytoplasm;ubiquitin conjugating enzyme binding;cytolytic granule;integral component of membrane;protein polyubiquitination;ubiqui…
NOP16	1202.685925	-1.789215132	0.093242455	-19.18884632	4.59E-82	1.42E-80	ENSG00000048162	51491	NOP16 nucleolar protein [Source:HGNC Symbol;Acc:HGNC:26934]""	GO:0042273;GO:0044822;GO:0005634;GO:0043231;GO:0005730	intracellular membrane-bounded organelle;poly(A) RNA binding;nucleolus;nucleus;ribosomal large subunit biogenesis
FEN1	3114.096014	-1.776165947	0.092576851	-19.18585401	4.86E-82	1.50E-80	ENSG00000168496	2237	flap structure-specific endonuclease 1 [Source:HGNC Symbol;Acc:HGNC:3650]""	GO:0017108;GO:0007613;GO:0000781;GO:0090305;GO:0005739;GO:0000784;GO:0003677;GO:0009650;GO:0005634;GO:0000723;GO:0000722;GO:0008409;GO:0006302;GO:0000724;GO:0004527;GO:0016020;GO:0004523;GO:0005654;GO:0006260;GO:0003690;GO:0090502;GO:0006284;GO:0000278;GO:0006281;GO:0016788;GO:0003824;GO:0005886;GO:0008309;GO:0043234;GO:0004518;GO:0004519;GO:0006271;GO:0005730;GO:0032201;GO:0043137;GO:0005515;GO:…	mitotic cell cycle;damaged DNA binding;hydrolase activity;DNA replication;endonuclease activity;base-excision repair;nuclease activity;mitochondrion;chromosome;protein binding;DNA binding;double-strand break repair via homologous recombination;UV protection;nucleoplasm;plasma membrane;telomere maintenance via semi-conservative replication;DNA strand elongation involved in DNA replication;DNA repa…
IRF1	6107.32006	1.235970653	0.064474375	19.16995178	6.60E-82	2.03E-80	ENSG00000125347	3659	interferon regulatory factor 1 [Source:HGNC Symbol;Acc:HGNC:6116]""	GO:0019221;GO:0071260;GO:0007596;GO:0002819;GO:0035458;GO:0001077;GO:0003677;GO:0005737;GO:0043565;GO:0005634;GO:0005654;GO:0032728;GO:0006366;GO:0010468;GO:0008285;GO:0045088;GO:0045084;GO:0034124;GO:0006915;GO:0007050;GO:0060333;GO:0032481;GO:0045892;GO:0060337;GO:0045590;GO:0050776;GO:0051607;GO:0051726;GO:0003700;GO:0005829;GO:0000790;GO:0006355;GO:0045944;GO:0005515;GO:0000975;GO:0000978;GO:…	regulation of MyD88-dependent toll-like receptor signaling pathway;cell cycle arrest;cytosol;cytoplasm;cellular response to mechanical stimulus;regulation of CD8-positive;transcription from RNA polymerase II promoter;negative regulation of cell proliferation;transcription factor activity;protein binding;DNA binding;RNA polymerase II core promoter proximal region sequence-specific DNA binding;nucl…
HIST1H3A	436.1805819	-4.297582246	0.224301333	-19.15986045	8.01E-82	2.46E-80	ENSG00000275714	8350	histone cluster 1"	H3a [Source:HGNC Symbol;Acc:HGNC:4766]"	GO:0042393;GO:0000183;GO:0032776;GO:0007596;GO:0000786;GO:0000788;GO:0000228;GO:0044267;GO:0070062;GO:0006325;GO:0005634;GO:0016020;GO:0040029;GO:0005654;GO:0010467;GO:0005576;GO:0045814;GO:0051290;GO:0031047;GO:0007264;GO:0003677;GO:0060968;GO:0043234;GO:0006334;GO:0006335;GO:0002230;GO:0098792;GO:0005515;GO:0046982
TMEM97	1937.331589	-2.585556477	0.134954239	-19.15876445	8.18E-82	2.51E-80	ENSG00000109084	27346	transmembrane protein 97 [Source:HGNC Symbol;Acc:HGNC:28106]""	GO:0005791;GO:0016021;GO:0031965;GO:0005764;GO:0001558;GO:0005515;GO:0005886;GO:0042632	rough endoplasmic reticulum;lysosome;protein binding;cholesterol homeostasis;regulation of cell growth;integral component of membrane;plasma membrane;nuclear membrane
XPOT	20294.23232	1.810616948	0.094506993	19.1585499	8.21E-82	2.51E-80	ENSG00000184575	11260	exportin"	tRNA [Source:HGNC Symbol;Acc:HGNC:12826]"	GO:0005737;GO:0015932;GO:0000049;GO:0008033;GO:0071528;GO:0005643;GO:0005829;GO:0008536;GO:0005654;GO:0006409;GO:0010467;GO:0005488;GO:0016363;GO:0006886
EIF4EBP2	6072.010235	-1.225630373	0.064003717	-19.14936233	9.80E-82	2.99E-80	ENSG00000148730	1979	eukaryotic translation initiation factor 4E binding protein 2 [Source:HGNC Symbol;Acc:HGNC:3289]""	GO:0005737;GO:0008286;GO:0035176;GO:0030371;GO:0019933;GO:0031929;GO:0007613;GO:0050804;GO:0048167;GO:0005515;GO:0045947;GO:0008190;GO:0006412	cAMP-mediated signaling;modulation of synaptic transmission;regulation of synaptic plasticity;protein binding;TOR signaling;translation repressor activity;eukaryotic initiation factor 4E binding;social behavior;cytoplasm;negative regulation of translational initiation;insulin receptor signaling pathway;memory;translation
PAOX	798.1948827	2.575113709	0.13455893	19.13744192	1.23E-81	3.76E-80	ENSG00000148832	196743	polyamine oxidase (exo-N4-amino) [Source:HGNC Symbol;Acc:HGNC:20837]""	GO:0006598;GO:1901307;GO:0005782;GO:0006805;GO:0009447;GO:0009446;GO:0006596;GO:0005102;GO:0006595;GO:0046203;GO:0034641;GO:0052899;GO:0046592;GO:0044281;GO:0052901;GO:0052902;GO:0052903;GO:0052904;GO:0046208;GO:0055114;GO:0016491	spermine:oxygen oxidoreductase (spermidine-forming) activity;polyamine catabolic process;xenobiotic metabolic process;N(1);receptor binding;oxidation-reduction process;oxidoreductase activity;spermidine:oxygen oxidoreductase (3-aminopropanal-forming) activity;small molecule metabolic process;spermine catabolic process;polyamine metabolic process;N1-acetylspermidine:oxygen oxidoreductase (3-acetam…
MSMO1	1734.784613	-2.860223955	0.149573465	-19.12253585	1.64E-81	4.99E-80	ENSG00000052802	6307	methylsterol monooxygenase 1 [Source:HGNC Symbol;Acc:HGNC:10545]""	GO:0006633;GO:0006631;GO:0000254;GO:0005783;GO:0016021;GO:0055114;GO:0005789;GO:0006695;GO:0044281;GO:0005886;GO:0005506;GO:0008202;GO:0016491	endoplasmic reticulum membrane;steroid metabolic process;fatty acid metabolic process;oxidoreductase activity;endoplasmic reticulum;iron ion binding;C-4 methylsterol oxidase activity;fatty acid biosynthetic process;small molecule metabolic process;cholesterol biosynthetic process;integral component of membrane;plasma membrane;oxidation-reduction process
ST8SIA2	282.4209376	-4.514890565	0.236167465	-19.11732661	1.81E-81	5.51E-80	ENSG00000140557	8128	ST8 alpha-N-acetyl-neuraminide alpha-2"	8-sialyltransferase 2 [Source:HGNC Symbol;Acc:HGNC:10870]"	GO:0044267;GO:0055037;GO:0005975;GO:0001574;GO:0006491;GO:0006486;GO:0006488;GO:0033691;GO:0043687;GO:0009311;GO:0097503;GO:0006464;GO:0018279;GO:0007399;GO:0005769;GO:0030173;GO:0007411;GO:0000139;GO:0003828;GO:0008373
QKI	3684.837448	1.580436802	0.082730501	19.10343572	2.36E-81	7.17E-80	ENSG00000112531	9444	QKI"	KH domain containing	RNA binding [Source:HGNC Symbol;Acc:HGNC:21100]"
TMC5	299.3480972	-3.99196862	0.209039819	-19.09669002	2.69E-81	8.15E-80	ENSG00000103534	79838	transmembrane channel like 5 [Source:HGNC Symbol;Acc:HGNC:22999]""	GO:0006811;GO:0016021;GO:0070062	ion transport;integral component of membrane;extracellular exosome
POC1A	341.5163232	-3.230615788	0.169213519	-19.09194852	2.95E-81	8.91E-80	ENSG00000164087	25886	POC1 centriolar protein A [Source:HGNC Symbol;Acc:HGNC:24488]""	GO:0036064;GO:0030030;GO:0005813;GO:0005814;GO:0000922;GO:0005515	protein binding;ciliary basal body;spindle pole;centriole;cell projection organization;centrosome
KCNJ11	285.1228245	-3.751354314	0.196519716	-19.0889463	3.12E-81	9.42E-80	ENSG00000187486	3767	potassium channel"	inwardly rectifying subfamily J	member 11 [Source:HGNC Symbol;Acc:HGNC:6257]"
VDR	2785.406077	-1.813932632	0.095378781	-19.01819897	1.21E-80	3.63E-79	ENSG00000111424	7421	vitamin D (1"	25- dihydroxyvitamin D3) receptor [Source:HGNC Symbol;Acc:HGNC:12679]"	GO:0007595;GO:0060558;GO:0001501;GO:0090575;GO:0010628;GO:0007165;GO:0043401;GO:0003677;GO:0070644;GO:0007275;GO:0004879;GO:0043565;GO:0000902;GO:0000122;GO:0038186;GO:0038183;GO:0005654;GO:0010467;GO:0006367;GO:0045944;GO:0008285;GO:0009887;GO:0060058;GO:0006874;GO:0006816;GO:0046965;GO:0045892;GO:0060745;GO:1902098;GO:0010839;GO:0043235;GO:0008434;GO:0003700;GO:0050892;GO:0003707;GO:0006355;GO:…
CCNDBP1	2886.412432	1.462876622	0.076956158	19.00922102	1.43E-80	4.30E-79	ENSG00000166946	23582	cyclin D-type binding-protein 1 [Source:HGNC Symbol;Acc:HGNC:1587]""	GO:0005737;GO:0051726;GO:0005634;GO:0005654;GO:0005515;GO:0007049	nucleoplasm;protein binding;regulation of cell cycle;cell cycle;cytoplasm;nucleus
PGAM1	2179.107097	-1.568943138	0.0825907	-18.99660791	1.82E-80	5.46E-79	ENSG00000171314	5223	phosphoglycerate mutase 1 [Source:HGNC Symbol;Acc:HGNC:8888]""	GO:0016311;GO:0061621;GO:0044281;GO:0016868;GO:0006096;GO:0006094;GO:0005737;GO:0070062;GO:0043209;GO:0016020;GO:0004082;GO:0004083;GO:0006110;GO:0004619;GO:0019901;GO:0003824;GO:0008152;GO:0043456;GO:0005975;GO:0005829;GO:0045730;GO:0005515;GO:0046538;GO:0006006	cytosol;cytoplasm;carbohydrate metabolic process;bisphosphoglycerate mutase activity;metabolic process;regulation of pentose-phosphate shunt;catalytic activity;protein binding;phosphoglycerate mutase activity;small molecule metabolic process;myelin sheath;2;membrane;intramolecular transferase activity;gluconeogenesis;glucose metabolic process;extracellular exosome;protein kinase binding;canonical…
PPA1	5758.499987	-1.511736033	0.079609242	-18.98945401	2.08E-80	6.25E-79	ENSG00000180817	5464	pyrophosphatase (inorganic) 1 [Source:HGNC Symbol;Acc:HGNC:9226]""	GO:0005737;GO:0070062;GO:0004427;GO:0071344;GO:0005829;GO:0000287;GO:0010467;GO:0016462;GO:0006796;GO:0006418	tRNA aminoacylation for protein translation;magnesium ion binding;inorganic diphosphatase activity;cytoplasm;cytosol;diphosphate metabolic process;phosphate-containing compound metabolic process;gene expression;pyrophosphatase activity;extracellular exosome
ENO1	18342.15941	1.486215511	0.078453443	18.94391699	4.96E-80	1.48E-78	ENSG00000074800	2023	enolase 1"	(alpha) [Source:HGNC Symbol;Acc:HGNC:3350]"	GO:0019897;GO:0003714;GO:0030308;GO:0061621;GO:0044281;GO:0003677;GO:0000287;GO:0006096;GO:0006094;GO:0005737;GO:0031430;GO:0070062;GO:0000122;GO:0043209;GO:0009615;GO:0005634;GO:0016020;GO:0004634;GO:0003723;GO:0044822;GO:0001701;GO:0045892;GO:0005886;GO:0005615;GO:0000015;GO:0005975;GO:0003700;GO:0005829;GO:0051020;GO:0006351;GO:0005515;GO:0006006;GO:0046982;GO:0051099
CUL7	2278.209566	1.883232205	0.099421657	18.94187097	5.15E-80	1.54E-78	ENSG00000044090	9820	cullin 7 [Source:HGNC Symbol;Acc:HGNC:21024]""	GO:0000226;GO:0005488;GO:0005737;GO:0044267;GO:0005813;GO:0005634;GO:0000281;GO:0005654;GO:0006508;GO:0048471;GO:0007088;GO:0005794;GO:0016032;GO:0036498;GO:0001890;GO:0031467;GO:0050775;GO:0001570;GO:0007030;GO:0031625;GO:0030968;GO:1990393;GO:0001837;GO:0016567;GO:0006511;GO:0005515;GO:0005829;GO:0005680	Golgi apparatus;placenta development;cytosol;cytoplasm;binding;protein ubiquitination;proteolysis;ubiquitin protein ligase binding;Cul7-RING ubiquitin ligase complex;positive regulation of dendrite morphogenesis;protein binding;endoplasmic reticulum unfolded protein response;centrosome;nucleoplasm;mitotic cytokinesis;cellular protein metabolic process;IRE1-mediated unfolded protein response;epith…
BET1L	4392.416669	1.852295119	0.09785376	18.92921753	6.55E-80	1.96E-78	ENSG00000177951	51272	Bet1 golgi vesicular membrane trafficking protein like [Source:HGNC Symbol;Acc:HGNC:19348]""	GO:0005795;GO:0005794;GO:0005515;GO:0016021;GO:0016020;GO:0000139;GO:0061025;GO:2000156;GO:0042147;GO:0015031;GO:0005484;GO:0005768;GO:0031201;GO:0030173	integral component of Golgi membrane;SNARE complex;regulation of retrograde vesicle-mediated transport;integral component of membrane;Golgi apparatus;protein binding;protein transport;membrane fusion;Golgi membrane;retrograde transport;Golgi stack;endosome;SNAP receptor activity;membrane
SMIM14	335.0153487	3.274782537	0.173213706	18.90602433	1.02E-79	3.03E-78	ENSG00000163683	201895	small integral membrane protein 14 [Source:HGNC Symbol;Acc:HGNC:27321]""	GO:0016021;GO:0005783;GO:0005789	endoplasmic reticulum membrane;integral component of membrane;endoplasmic reticulum
PDK3	1999.590073	-1.422455458	0.075403606	-18.8645548	2.23E-79	6.63E-78	ENSG00000067992	5165	pyruvate dehydrogenase kinase"	isozyme 3 [Source:HGNC Symbol;Acc:HGNC:8811]"	GO:0005739;GO:0071398;GO:0018105;GO:0004674;GO:0004672;GO:2000377;GO:0044237;GO:0010906;GO:0035357;GO:0010510;GO:0097411;GO:0044281;GO:0005515;GO:0071333;GO:0005759;GO:0004740;GO:0006006;GO:0006090;GO:0005524
BEST1	227.1422037	5.823614397	0.308943332	18.85010549	2.93E-79	8.71E-78	ENSG00000167995	7439	bestrophin 1 [Source:HGNC Symbol;Acc:HGNC:12703]""	GO:0030321;GO:0051924;GO:0016021;GO:0034220;GO:1902476;GO:0005829;GO:0016020;GO:0007601;GO:0016323;GO:0034707;GO:0006821;GO:0005887;GO:0005886;GO:0050908;GO:0005254;GO:0055085	detection of light stimulus involved in visual perception;ion transmembrane transport;chloride channel complex;chloride transmembrane transport;integral component of plasma membrane;chloride transport;transepithelial chloride transport;chloride channel activity;integral component of membrane;cytosol;regulation of calcium ion transport;membrane;basolateral plasma membrane;visual perception;transme…
ENPP1	299.2992716	-3.367122437	0.178666479	-18.84585437	3.18E-79	9.42E-78	ENSG00000197594	5167	ectonucleotide pyrophosphatase/phosphodiesterase 1 [Source:HGNC Symbol;Acc:HGNC:3356]""	GO:0008152;GO:0030308;GO:0006771;GO:0009143;GO:0030247;GO:0031953;GO:0030500;GO:0046325;GO:0044281;GO:0003676;GO:0032869;GO:0006091;GO:0030643;GO:0030505;GO:0006955;GO:0004528;GO:0016021;GO:0005509;GO:0005886;GO:0046872;GO:0005524;GO:0042803;GO:0016787;GO:0006767;GO:0006766;GO:0009986;GO:0005158;GO:0046627;GO:0003824;GO:0005887;GO:0031214;GO:0047429;GO:0050427;GO:0016323;GO:0035529;GO:0045599;GO:…	protein homodimerization activity;hydrolase activity;negative regulation of insulin receptor signaling pathway;zinc ion binding;metabolic process;phosphate-containing compound metabolic process;riboflavin metabolic process;cell surface;negative regulation of glucose import;negative regulation of fat cell differentiation;nucleoside-triphosphate diphosphatase activity;plasma membrane;scavenger rece…
ST6GAL1	28112.42785	-1.653887317	0.08776758	-18.8439435	3.29E-79	9.75E-78	ENSG00000073849	6480	ST6 beta-galactosamide alpha-2"	6-sialyltranferase 1 [Source:HGNC Symbol;Acc:HGNC:10860]"	GO:0005783;GO:0050922;GO:0009311;GO:0003835;GO:0032946;GO:0030173;GO:0008373;GO:0044267;GO:0070062;GO:0006486;GO:0006488;GO:1900024;GO:0006054;GO:2000110;GO:0018279;GO:0005794;GO:0005797;GO:0016266;GO:0043687;GO:0045471;GO:1990743;GO:0032580;GO:0006959;GO:0006493;GO:0097503;GO:0000138;GO:0000139;GO:0005515;GO:0016021
CYP51A1	4664.638413	-1.335734538	0.070890241	-18.84229096	3.40E-79	1.00E-77	ENSG00000001630	1595	cytochrome P450 family 51 subfamily A member 1 [Source:HGNC Symbol;Acc:HGNC:2649]""	GO:0070988;GO:0016020;GO:0004497;GO:0016125;GO:0033488;GO:0043231;GO:0020037;GO:0016021;GO:0016705;GO:0005789;GO:0006805;GO:0006695;GO:0006694;GO:0008398;GO:0005886;GO:0005506;GO:0005783;GO:0055114;GO:0044281	endoplasmic reticulum membrane;plasma membrane;sterol 14-demethylase activity;cholesterol biosynthetic process via 24;steroid biosynthetic process;sterol metabolic process;xenobiotic metabolic process;oxidoreductase activity;small molecule metabolic process;iron ion binding;intracellular membrane-bounded organelle;endoplasmic reticulum;oxidation-reduction process;membrane;heme binding;monooxygena…
H2AFV	4887.319087	-1.83399054	0.097363947	-18.83644403	3.80E-79	1.12E-77	ENSG00000105968	94239	H2A histone family member V [Source:HGNC Symbol;Acc:HGNC:20664]""	GO:0070062;GO:0006342;GO:0005634;GO:0003677;GO:0000790;GO:0008150;GO:0000786;GO:0003674;GO:0046982	nuclear chromatin;nucleosome;DNA binding;molecular_function;chromatin silencing;protein heterodimerization activity;nucleus;biological_process;extracellular exosome
GFPT1	12034.46937	1.617225769	0.085910216	18.8246038	4.75E-79	1.40E-77	ENSG00000198380	2673	glutamine--fructose-6-phosphate transaminase 1 [Source:HGNC Symbol;Acc:HGNC:4241]""	GO:0032922;GO:0051289;GO:0030246;GO:0032869;GO:0032868;GO:0016597;GO:0044267;GO:0070062;GO:0004360;GO:0006488;GO:0006541;GO:0006112;GO:0018279;GO:0043687;GO:0036498;GO:0006048;GO:0009744;GO:0005975;GO:0030968;GO:1901137;GO:0005829;GO:0006487;GO:0006047;GO:0045719;GO:0006042;GO:0006002	endoplasmic reticulum unfolded protein response;cytosol;UDP-N-acetylglucosamine metabolic process;carbohydrate metabolic process;glucosamine biosynthetic process;fructose 6-phosphate metabolic process;amino acid binding;carbohydrate derivative biosynthetic process;circadian regulation of gene expression;dolichol-linked oligosaccharide biosynthetic process;cellular protein metabolic process;IRE1-m…
GNPTAB	12011.92545	-2.067178114	0.109898409	-18.80990027	6.27E-79	1.84E-77	ENSG00000111670	79158	N-acetylglucosamine-1-phosphate transferase"	alpha and beta subunits [Source:HGNC Symbol;Acc:HGNC:29670]"	GO:0005794;GO:0009306;GO:0016772;GO:0008134;GO:0000139;GO:0046835;GO:0003976;GO:0005515;GO:0007040;GO:0005634;GO:0016021;GO:0016256;GO:0005509
SULF1	4957.254264	-1.380087375	0.073514648	-18.77295768	1.26E-78	3.69E-77	ENSG00000137573	23213	sulfatase 1 [Source:HGNC Symbol;Acc:HGNC:20391]""	GO:0005783;GO:0030201;GO:0005794;GO:0005886;GO:0060348;GO:0030177;GO:0008484;GO:0005615;GO:0060384;GO:0030513;GO:0003094;GO:0001822;GO:0008449;GO:0005509;GO:0060686;GO:0002063;GO:0004065;GO:0005795;GO:0030336;GO:0048706;GO:0032836;GO:0009986;GO:0006915;GO:0003824;GO:0008152;GO:0014846;GO:0048010;GO:0040037;GO:0040036;GO:0051216;GO:0035860;GO:0010575;GO:0045121;GO:0001937;GO:0016525	Golgi apparatus;cartilage development;metabolic process;negative regulation of angiogenesis;vascular endothelial growth factor receptor signaling pathway;N-acetylglucosamine-6-sulfatase activity;cell surface;chondrocyte development;plasma membrane;glomerular basement membrane development;calcium ion binding;positive regulation of BMP signaling pathway;kidney development;negative regulation of fib…
MGLL	314.7664156	-3.501767155	0.186620331	-18.76412462	1.48E-78	4.35E-77	ENSG00000074416	11343	monoglyceride lipase [Source:HGNC Symbol;Acc:HGNC:17038]""	GO:0006633;GO:0007596;GO:0019898;GO:0044281;GO:0051930;GO:0016020;GO:0050727;GO:0005654;GO:0046464;GO:0042803;GO:0006644;GO:0006629;GO:0006954;GO:0005886;GO:0005789;GO:0030168;GO:0036155;GO:2000124;GO:0005829;GO:0009966;GO:0019433;GO:0019369;GO:0004622;GO:0046474;GO:0047372	protein homodimerization activity;regulation of sensory perception of pain;regulation of signal transduction;nucleoplasm;acylglycerol lipase activity;lysophospholipase activity;plasma membrane;acylglycerol catabolic process;regulation of endocannabinoid signaling pathway;fatty acid biosynthetic process;cytosol;triglyceride catabolic process;membrane;regulation of inflammatory response;endoplasmic…
WNK2	254.690445	-5.459354625	0.291193355	-18.74821158	2.00E-78	5.85E-77	ENSG00000165238	65268	WNK lysine deficient protein kinase 2 [Source:HGNC Symbol;Acc:HGNC:14542]""	GO:0005737;GO:0008285;GO:0006468;GO:0070373;GO:0005886;GO:0004674;GO:2000021;GO:0004672;GO:0035556;GO:2000651;GO:0046777;GO:0005524	negative regulation of ERK1 and ERK2 cascade;intracellular signal transduction;protein phosphorylation;cytoplasm;negative regulation of cell proliferation;protein kinase activity;ATP binding;regulation of ion homeostasis;protein serine/threonine kinase activity;protein autophosphorylation;positive regulation of sodium ion transmembrane transporter activity;plasma membrane
VIMP	6874.637193	1.861710833	0.099310994	18.74627134	2.08E-78	6.06E-77	ENSG00000131871	55829	VCP-interacting membrane selenoprotein [Source:HGNC Symbol;Acc:HGNC:30396]""	GO:0071222;GO:0005783;GO:0030433;GO:0036502;GO:0019899;GO:1902236;GO:0030176;GO:0046325;GO:0004872;GO:0032869;GO:0051775;GO:0045454;GO:0051771;GO:0050728;GO:0006983;GO:0006886;GO:1990381;GO:0030970;GO:2000110;GO:0098869;GO:0080164;GO:0005886;GO:0006111;GO:0032720;GO:0034361;GO:0034362;GO:0051117;GO:0016209;GO:0036513;GO:0045184;GO:0002865;GO:0034599;GO:0005881;GO:0030968;GO:0009749;GO:0045719;GO:…	very-low-density lipoprotein particle;Derlin-1 retrotranslocation complex;regulation of nitric oxide metabolic process;response to redox state;negative regulation of macrophage apoptotic process;negative regulation of endoplasmic reticulum stress-induced intrinsic apoptotic signaling pathway;negative regulation of glucose import;establishment of protein localization;receptor activity;retrograde p…
ITGB3BP	578.5795035	-2.351880338	0.125465712	-18.74520377	2.12E-78	6.17E-77	ENSG00000142856	23421	integrin subunit beta 3 binding protein [Source:HGNC Symbol;Acc:HGNC:6157]""	GO:0034080;GO:0008022;GO:0097190;GO:0048011;GO:0007165;GO:0004871;GO:0007067;GO:0051301;GO:0005737;GO:0005654;GO:0005634;GO:0016020;GO:0043065;GO:0000278;GO:0007155;GO:0007264;GO:0000777;GO:0006334;GO:0006355;GO:0006351;GO:0005515;GO:0005829	mitotic cell cycle;cytosol;cytoplasm;CENP-A containing nucleosome assembly;cell division;protein binding;positive regulation of apoptotic process;nucleoplasm;signal transducer activity;membrane;cell adhesion;mitotic nuclear division;condensed chromosome kinetochore;protein C-terminus binding;nucleus;small GTPase mediated signal transduction;apoptotic signaling pathway;signal transduction;regulati…
RAPGEF2	2552.315548	1.4958778	0.079827398	18.73890222	2.38E-78	6.94E-77	ENSG00000109756	9693	Rap guanine nucleotide exchange factor 2 [Source:HGNC Symbol;Acc:HGNC:16854]""	GO:0031697;GO:0005088;GO:1990090;GO:0005770;GO:0004871;GO:0005887;GO:2001214;GO:0000186;GO:0000165;GO:0030033;GO:0005085;GO:0043950;GO:0030552;GO:0030139;GO:0048011;GO:0048167;GO:0001764;GO:0045202;GO:0035556;GO:0021884;GO:0031175;GO:0090557;GO:0008543;GO:0061028;GO:0048022;GO:0005737;GO:0016020;GO:0032092;GO:0007264;GO:0021591;GO:0043547;GO:0019992;GO:0007411;GO:0001568;GO:1901888;GO:0038180;GO:…	blood vessel development;positive regulation of dendritic cell apoptotic process;microvillus assembly;neuron projection development;neuron projection;cytosol;cytoplasm;apical plasma membrane;negative regulation of cell proliferation;regulation of cell junction assembly;signal transducer activity;Fc-epsilon receptor signaling pathway;positive regulation of cAMP-dependent protein kinase activity;G-…
PFN2	639.3242461	2.128758344	0.113607739	18.73779334	2.44E-78	7.07E-77	ENSG00000070087	5217	profilin 2 [Source:HGNC Symbol;Acc:HGNC:8882]""	GO:0033138;GO:0030036;GO:0050821;GO:0005856;GO:0032233;GO:0070062;GO:1900028;GO:0030837;GO:0030838;GO:0051496;GO:0016021;GO:0005546;GO:0003779;GO:0005737;GO:0032781;GO:0030833;GO:0003785;GO:0000774;GO:0043195;GO:0010633;GO:0005515;GO:2000300	cytoplasm;adenyl-nucleotide exchange factor activity;cytoskeleton;regulation of actin filament polymerization;negative regulation of actin filament polymerization;positive regulation of ATPase activity;positive regulation of actin filament polymerization;protein binding;actin monomer binding;positive regulation of stress fiber assembly;protein stabilization;actin cytoskeleton organization;negativ…
FBXO5	657.8349089	-1.963544356	0.104894429	-18.71924356	3.45E-78	9.99E-77	ENSG00000112029	26271	F-box protein 5 [Source:HGNC Symbol;Acc:HGNC:13584]""	GO:0000082;GO:0000083;GO:0051439;GO:0051437;GO:0051436;GO:0051225;GO:0051301;GO:0005737;GO:0007346;GO:0005819;GO:0040020;GO:0005634;GO:0005654;GO:0046785;GO:0045835;GO:0046872;GO:0000278;GO:0031145;GO:0019901;GO:0007057;GO:0001556;GO:0007088;GO:0005829;GO:0016050;GO:0005515;GO:0007091	mitotic cell cycle;nucleoplasm;cytoplasm;negative regulation of meiotic nuclear division;negative regulation of ubiquitin-protein ligase activity involved in mitotic cell cycle;spindle assembly involved in female meiosis I;regulation of transcription involved in G1/S transition of mitotic cell cycle;spindle;cell division;protein binding;regulation of mitotic cell cycle;cytosol;metal ion binding;r…
PIM1	7636.654267	-1.712991659	0.091563387	-18.70826008	4.24E-78	1.23E-76	ENSG00000137193	5292	Pim-1 proto-oncogene"	serine/threonine kinase [Source:HGNC Symbol;Acc:HGNC:8986]"	GO:0005737;GO:0006468;GO:0008283;GO:0031659;GO:0006915;GO:0008134;GO:0030145;GO:0043433;GO:0043024;GO:0004674;GO:0043066;GO:0030212;GO:0005524;GO:0005515;GO:0070561;GO:0007275;GO:0004672;GO:0005886;GO:0005634;GO:0046777;GO:0007049
TOMM5	2409.988867	-1.879314003	0.100474407	-18.70440503	4.56E-78	1.32E-76	ENSG00000175768	401505	translocase of outer mitochondrial membrane 5 homolog (yeast) [Source:HGNC Symbol;Acc:HGNC:31369]""	GO:0008565;GO:0044267;GO:0000423;GO:0006626;GO:0016236;GO:0005739;GO:0005742;GO:0005741;GO:0016021	macroautophagy;protein transporter activity;mitochondrial outer membrane translocase complex;macromitophagy;mitochondrion;protein targeting to mitochondrion;mitochondrial outer membrane;cellular protein metabolic process;integral component of membrane
PDSS1	454.8440209	-2.738995768	0.146522458	-18.69335119	5.61E-78	1.62E-76	ENSG00000148459	23590	prenyl (decaprenyl) diphosphate synthase"	subunit 1 [Source:HGNC Symbol;Acc:HGNC:17759]"	GO:0046982;GO:0000010;GO:0051290;GO:0005739;GO:0046872;GO:0008299;GO:0016740;GO:0044281;GO:1990234;GO:0050347;GO:0005759;GO:0006744
HADH	1937.013901	-1.454034122	0.077789287	-18.69195841	5.76E-78	1.66E-76	ENSG00000138796	3033	hydroxyacyl-CoA dehydrogenase [Source:HGNC Symbol;Acc:HGNC:4799]""	GO:0005737;GO:0006631;GO:0046676;GO:0006635;GO:0009725;GO:0014823;GO:0042493;GO:0005739;GO:0005654;GO:0005743;GO:0044281;GO:0070403;GO:0005759;GO:0032868;GO:0044255;GO:0003857;GO:0055114;GO:0016491	negative regulation of insulin secretion;response to hormone;3-hydroxyacyl-CoA dehydrogenase activity;nucleoplasm;cytoplasm;fatty acid metabolic process;mitochondrial matrix;oxidoreductase activity;small molecule metabolic process;cellular lipid metabolic process;mitochondrion;NAD+ binding;response to drug;oxidation-reduction process;mitochondrial inner membrane;response to activity;fatty acid be…
SPDL1	459.4088292	-2.930212695	0.157047793	-18.65809537	1.09E-77	3.12E-76	ENSG00000040275	54908	spindle apparatus coiled-coil protein 1 [Source:HGNC Symbol;Acc:HGNC:26010]""	GO:0031577;GO:0007264;GO:0000132;GO:0034501;GO:0005829;GO:0000940;GO:0019899;GO:0000922;GO:0007080;GO:0005515;GO:0043515;GO:0005815;GO:0005634;GO:0051301;GO:0000278	mitotic cell cycle;enzyme binding;establishment of mitotic spindle orientation;kinetochore binding;cell division;protein binding;spindle checkpoint;condensed chromosome outer kinetochore;microtubule organizing center;cytosol;protein localization to kinetochore;nucleus;small GTPase mediated signal transduction;mitotic metaphase plate congression;spindle pole
PPARGC1B	1904.521485	-1.690004834	0.090652425	-18.64268756	1.45E-77	4.15E-76	ENSG00000155846	133522	peroxisome proliferator-activated receptor gamma"	coactivator 1 beta [Source:HGNC Symbol;Acc:HGNC:30022]"	GO:0060346;GO:0051384;GO:0050682;GO:0001503;GO:0003676;GO:0016592;GO:0007005;GO:0045780;GO:0030520;GO:0030546;GO:0005739;GO:0000166;GO:0005654;GO:0045672;GO:2000273;GO:0030331;GO:0008134;GO:0034614;GO:0042327;GO:0030374;GO:0001104;GO:0051591;GO:0045892;GO:0045893;GO:0006996;GO:0007015;GO:0051091;GO:0006355;GO:0045944;GO:0003723;GO:0005515;GO:0006390;GO:0005634;GO:0010694
SYNJ2	905.9282265	-1.984074873	0.106493449	-18.63095709	1.80E-77	5.16E-76	ENSG00000078269	8871	synaptojanin 2 [Source:HGNC Symbol;Acc:HGNC:11504]""	GO:0016787;GO:0006644;GO:0003676;GO:0005829;GO:0016020;GO:0004439;GO:0000166;GO:0042578;GO:0044281;GO:0005515;GO:0003723;GO:0006661;GO:0008152;GO:0046856	phosphoric ester hydrolase activity;metabolic process;nucleic acid binding;phosphatidylinositol dephosphorylation;cytosol;protein binding;small molecule metabolic process;RNA binding;phosphatidylinositol biosynthetic process;hydrolase activity;membrane;phospholipid metabolic process;nucleotide binding;phosphatidylinositol-4
ARPC5	6240.562834	-1.303181857	0.070001718	-18.61642672	2.36E-77	6.76E-76	ENSG00000162704	10092	actin related protein 2/3 complex subunit 5 [Source:HGNC Symbol;Acc:HGNC:708]""	GO:0038096;GO:0005737;GO:0030833;GO:0005925;GO:0070062;GO:0045087;GO:0007264;GO:0051015;GO:0030036;GO:0006928;GO:0005200;GO:0005885;GO:0034314;GO:0005515;GO:0016477;GO:0007411;GO:0048013;GO:0042995;GO:0005829;GO:0015629	actin filament binding;innate immune response;Fc-gamma receptor signaling pathway involved in phagocytosis;small GTPase mediated signal transduction;cell migration;cytosol;movement of cell or subcellular component;axon guidance;structural constituent of cytoskeleton;actin cytoskeleton organization;cytoplasm;focal adhesion;ephrin receptor signaling pathway;Arp2/3 protein complex;protein binding;ac…
CENPU	680.092176	-2.87429147	0.154530876	-18.6001112	3.21E-77	9.15E-76	ENSG00000151725	79682	centromere protein U [Source:HGNC Symbol;Acc:HGNC:21348]""	GO:0005737;GO:0034080;GO:0006351;GO:0000278;GO:0006334;GO:0005634;GO:0005815;GO:0005654;GO:0006355;GO:0005515;GO:0016032;GO:0043009;GO:0007264;GO:0005829;GO:0000777	mitotic cell cycle;small GTPase mediated signal transduction;chordate embryonic development;cytosol;protein binding;regulation of transcription;nucleosome assembly;condensed chromosome kinetochore;CENP-A containing nucleosome assembly;cytoplasm;nucleoplasm;nucleus;viral process;transcription;microtubule organizing center
CRELD1	807.1349681	2.161032631	0.116248884	18.58970641	3.89E-77	1.11E-75	ENSG00000163703	78987	cysteine rich with EGF-like domains 1 [Source:HGNC Symbol;Acc:HGNC:14630]""	GO:0003197;GO:0016021;GO:0003279;GO:0005515;GO:0005509	calcium ion binding;protein binding;cardiac septum development;endocardial cushion development;integral component of membrane
NOP56	6595.257662	-1.544636333	0.083097719	-18.58819177	4.00E-77	1.14E-75	ENSG00000101361	10528	NOP56 ribonucleoprotein [Source:HGNC Symbol;Acc:HGNC:15911]""	GO:0005737;GO:0032040;GO:0031428;GO:0005732;GO:0005730;GO:0000154;GO:0044822;GO:0016020;GO:0005654;GO:0070761;GO:0005515;GO:1990226;GO:0003723;GO:0030515;GO:0006364	nucleolus;pre-snoRNP complex;cytoplasm;nucleoplasm;protein binding;rRNA processing;small-subunit processome;box C/D snoRNP complex;rRNA modification;poly(A) RNA binding;snoRNA binding;membrane;RNA binding;small nucleolar ribonucleoprotein complex;histone methyltransferase binding
RMI1	719.4637745	-3.245195703	0.174913035	-18.55319538	7.68E-77	2.18E-75	ENSG00000178966	80010	RecQ mediated genome instability 1 [Source:HGNC Symbol;Acc:HGNC:25764]""	GO:0006302;GO:0045003;GO:0006281;GO:0005634;GO:0000724;GO:0035264;GO:0000166;GO:0005654;GO:0042593;GO:0006260;GO:0002023;GO:0005515;GO:0002021;GO:0009749	multicellular organism growth;response to dietary excess;double-strand break repair;response to glucose;nucleoplasm;protein binding;DNA replication;double-strand break repair via synthesis-dependent strand annealing;double-strand break repair via homologous recombination;glucose homeostasis;nucleus;DNA repair;reduction of food intake in response to dietary excess;nucleotide binding
H2AFY	6151.521666	-1.401800171	0.075572231	-18.54914357	8.29E-77	2.35E-75	ENSG00000113648	9555	H2A histone family member Y [Source:HGNC Symbol;Acc:HGNC:4740]""	GO:0000182;GO:0003677;GO:0071169;GO:0031490;GO:0031492;GO:0000785;GO:0000784;GO:0000786;GO:0000228;GO:0071901;GO:0001740;GO:0070062;GO:0000122;GO:0006342;GO:0046982;GO:0003682;GO:0040029;GO:0044212;GO:0045814;GO:0045815;GO:1902750;GO:0005730;GO:0019216;GO:0033128;GO:0019901;GO:0010385;GO:0000790;GO:0001046;GO:0030291;GO:0051572;GO:0005721;GO:0007549;GO:0000793;GO:0006334;GO:0035098;GO:0001739;GO:…	negative regulation of histone H3-K27 methylation;RNA polymerase II core promoter sequence-specific DNA binding;chromatin modification;dosage compensation;establishment of protein localization to chromatin;protein heterodimerization activity;nucleosome assembly;Barr body;negative regulation of histone H3-K4 methylation;sex chromatin;regulation of lipid metabolic process;core promoter sequence-spe…
PPP5C	1547.927153	-1.47014243	0.079289528	-18.54144517	9.56E-77	2.71E-75	ENSG00000011485	5536	protein phosphatase 5"	catalytic subunit [Source:HGNC Symbol;Acc:HGNC:9322]"	GO:0000186;GO:2000324;GO:0006470;GO:0016576;GO:0043278;GO:0071944;GO:0004871;GO:0007411;GO:0007067;GO:0008543;GO:0005737;GO:1901215;GO:0006302;GO:0005634;GO:0016020;GO:0000165;GO:0005524;GO:0005654;GO:0051259;GO:0001965;GO:0043005;GO:0031072;GO:0046872;GO:0043025;GO:0008017;GO:0042802;GO:0043123;GO:0016787;GO:0008286;GO:0010288;GO:0006281;GO:0060548;GO:0045087;GO:0070301;GO:0051291;GO:0008289;GO:…
SAT2	1631.133703	1.467111241	0.079138667	18.53848817	1.01E-76	2.85E-75	ENSG00000141504	112483	spermidine/spermine N1-acetyltransferase family member 2 [Source:HGNC Symbol;Acc:HGNC:23160]""	GO:0032920;GO:0005737;GO:0032919;GO:0032918;GO:0008080;GO:0009447;GO:0008152;GO:0046204;GO:0004145;GO:0070062	diamine N-acetyltransferase activity;cytoplasm;putrescine acetylation;metabolic process;N-acetyltransferase activity;spermine acetylation;nor-spermidine metabolic process;spermidine acetylation;extracellular exosome;putrescine catabolic process
MBNL1	9718.825603	-1.093331515	0.059053251	-18.51433246	1.58E-76	4.46E-75	ENSG00000152601	4154	muscleblind like splicing regulator 1 [Source:HGNC Symbol;Acc:HGNC:6923]""	GO:0010494;GO:0005737;GO:0001069;GO:0001701;GO:0007399;GO:0030326;GO:0005813;GO:0044822;GO:0043484;GO:0005634;GO:0005654;GO:0003725;GO:0003723;GO:0005515;GO:0045445;GO:0046872;GO:0008380	regulatory region RNA binding;nucleoplasm;protein binding;RNA splicing;centrosome;cytoplasm;poly(A) RNA binding;cytoplasmic stress granule;embryonic limb morphogenesis;myoblast differentiation;regulation of RNA splicing;RNA binding;metal ion binding;nervous system development;double-stranded RNA binding;nucleus;in utero embryonic development
HIST1H2BF	1596.707986	-2.889184675	0.156201314	-18.49654529	2.20E-76	6.20E-75	ENSG00000277224	8343	histone cluster 1"	H2bf [Source:HGNC Symbol;Acc:HGNC:4752]"	GO:0005737;GO:0046982;GO:0070062;GO:0019731;GO:0006325;GO:0006334;GO:0003677;GO:0005654;GO:0050830;GO:0005515;GO:0000786;GO:0000788;GO:0002227;GO:0005634;GO:0005615
TPST2	5124.034115	-2.147431332	0.11611204	-18.49447588	2.29E-76	6.43E-75	ENSG00000128294	8459	tyrosylprotein sulfotransferase 2 [Source:HGNC Symbol;Acc:HGNC:12021]""	GO:0005794;GO:0070062;GO:0006478;GO:0016021;GO:0016020;GO:0000139;GO:0008476;GO:0005783	Golgi apparatus;protein-tyrosine sulfotransferase activity;endoplasmic reticulum;Golgi membrane;membrane;peptidyl-tyrosine sulfation;integral component of membrane;extracellular exosome
DNA2	801.8408298	-2.213694445	0.119742466	-18.48712918	2.62E-76	7.36E-75	ENSG00000138346	1763	DNA replication helicase/nuclease 2 [Source:HGNC Symbol;Acc:HGNC:2939]""	GO:0017108;GO:0006260;GO:1902990;GO:0090305;GO:0000784;GO:0016887;GO:0003677;GO:0003678;GO:0043504;GO:0042645;GO:0000723;GO:0000722;GO:0006302;GO:0000724;GO:0000729;GO:0005654;GO:0033567;GO:0006264;GO:0043142;GO:0045740;GO:0043137;GO:0046872;GO:0005524;GO:0006284;GO:0000278;GO:0006281;GO:0032508;GO:0004386;GO:0016890;GO:0051539;GO:0000076;GO:0045003;GO:0004518;GO:0006271;GO:0032201;GO:0005760;GO:…	mitotic cell cycle;mitochondrial nucleoid;DNA replication checkpoint;nucleoplasm;positive regulation of DNA replication;DNA replication;base-excision repair;nuclease activity;helicase activity;telomere maintenance via semi-conservative replication;gamma DNA polymerase complex;4 iron;protein binding;DNA binding;double-strand break repair via homologous recombination;DNA helicase activity;DNA stran…
LPCAT3	652.5004193	-2.126158555	0.115052628	-18.47987815	3.00E-76	8.41E-75	ENSG00000111684	10162	lysophosphatidylcholine acyltransferase 3 [Source:HGNC Symbol;Acc:HGNC:30244]""	GO:0006644;GO:0036151;GO:0036150;GO:0036152;GO:0016021;GO:0016020;GO:0016746;GO:0005789;GO:0097006;GO:0044281;GO:0008152;GO:0046474;GO:0047184	endoplasmic reticulum membrane;regulation of plasma lipoprotein particle levels;transferase activity;phosphatidylserine acyl-chain remodeling;membrane;small molecule metabolic process;metabolic process;glycerophospholipid biosynthetic process;phosphatidylcholine acyl-chain remodeling;phospholipid metabolic process;1-acylglycerophosphocholine O-acyltransferase activity;integral component of membra…
UBE2N	2449.544679	-2.21206944	0.119708916	-18.47873581	3.06E-76	8.57E-75	ENSG00000177889	7334	ubiquitin conjugating enzyme E2N [Source:HGNC Symbol;Acc:HGNC:12492]""	GO:0070911;GO:0035370;GO:0034134;GO:0008152;GO:0038123;GO:0038124;GO:0006511;GO:0031058;GO:0019221;GO:0005737;GO:0006303;GO:0070062;GO:0006301;GO:0000724;GO:0004842;GO:0000729;GO:0035872;GO:0061631;GO:0005654;GO:0016574;GO:0033182;GO:0002224;GO:0006508;GO:0070534;GO:0005524;GO:0002223;GO:0050852;GO:0006282;GO:0006281;GO:0045087;GO:0044822;GO:0006464;GO:0006289;GO:0034162;GO:0034146;GO:0031625;GO:…	ubiquitin conjugating enzyme activity;positive regulation of NF-kappaB transcription factor activity;regulation of histone ubiquitination;cytoplasm;protein complex;double-strand break repair via homologous recombination;metabolic process;toll-like receptor 4 signaling pathway;toll-like receptor TLR1:TLR2 signaling pathway;UBC13-MMS2 complex;protein ubiquitination;toll-like receptor 9 signaling pa…
SLC7A11	1218.49156	2.072995568	0.112429303	18.43821411	6.48E-76	1.81E-74	ENSG00000151012	23657	solute carrier family 7 (anionic amino acid transporter light chain"	xc- system)	member 11 [Source:HGNC Symbol;Acc:HGNC:11059]"
TIMELESS	2764.108533	-1.426282063	0.07736179	-18.43651847	6.69E-76	1.87E-74	ENSG00000111602	8914	timeless circadian clock [Source:HGNC Symbol;Acc:HGNC:11813]""	GO:0030324;GO:0048754;GO:0044770;GO:0007067;GO:0051301;GO:0002009;GO:0006302;GO:0005730;GO:0005634;GO:0005654;GO:0042803;GO:0009582;GO:0015630;GO:0007623;GO:0006281;GO:0006974;GO:0042752;GO:0045892;GO:0009628;GO:0000122;GO:0000724;GO:0000790;GO:0006351;GO:0005515;GO:0046982	protein homodimerization activity;microtubule cytoskeleton;nucleoplasm;lung development;protein heterodimerization activity;branching morphogenesis of an epithelial tube;circadian rhythm;cell division;protein binding;cell cycle phase transition;double-strand break repair via homologous recombination;DNA repair;regulation of circadian rhythm;morphogenesis of an epithelium;nuclear chromatin;negativ…
PPIF	3141.601728	-1.587133445	0.08615545	-18.42174178	8.79E-76	2.45E-74	ENSG00000108179	10105	peptidylprolyl isomerase F [Source:HGNC Symbol;Acc:HGNC:9259]""	GO:0006457;GO:0090201;GO:0090200;GO:0071243;GO:1902445;GO:0090324;GO:0010849;GO:0042981;GO:0000413;GO:0042277;GO:0016020;GO:0005739;GO:0006979;GO:0005753;GO:0043066;GO:0003755;GO:0005759;GO:2001243;GO:0070266;GO:2000276;GO:0010939;GO:0032780;GO:0070301;GO:0071277;GO:0002931;GO:0008637;GO:0046902;GO:0005743;GO:0005515;GO:0016018	peptidyl-prolyl cis-trans isomerase activity;negative regulation of ATPase activity;peptide binding;mitochondrion;response to oxidative stress;protein peptidyl-prolyl isomerization;regulation of mitochondrial membrane permeability involved in programmed necrotic cell death;negative regulation of apoptotic process;protein binding;protein folding;necroptotic process;regulation of apoptotic process;…
CEP152	1218.546913	-1.836377924	0.099685862	-18.42164864	8.81E-76	2.45E-74	ENSG00000103995	22995	centrosomal protein 152kDa [Source:HGNC Symbol;Acc:HGNC:29298]""	GO:0006996;GO:0005654;GO:0000278;GO:0005515;GO:0000086;GO:0005813;GO:0005829;GO:0005814;GO:0005815;GO:0019901;GO:0030030;GO:0098536;GO:0098535;GO:0051298;GO:0007099	mitotic cell cycle;organelle organization;protein kinase binding;cytosol;protein binding;microtubule organizing center;de novo centriole assembly;nucleoplasm;centriole replication;G2/M transition of mitotic cell cycle;centriole;centrosome duplication;cell projection organization;deuterosome;centrosome
CBX7	3465.422958	2.108333535	0.114518592	18.41040398	1.08E-75	3.00E-74	ENSG00000100307	23492	chromobox 7 [Source:HGNC Symbol;Acc:HGNC:1557]""	GO:0005737;GO:0000792;GO:0048733;GO:0035064;GO:0031519;GO:0000122;GO:0035102;GO:0005634;GO:0042493;GO:0005654;GO:0003727;GO:0000790;GO:0006351;GO:0005515;GO:0003682;GO:0016568	nuclear chromatin;negative regulation of transcription from RNA polymerase II promoter;chromatin modification;chromatin binding;PRC1 complex;nucleoplasm;protein binding;sebaceous gland development;PcG protein complex;response to drug;heterochromatin;cytoplasm;methylated histone binding;single-stranded RNA binding;nucleus;transcription
EML2	1784.505179	2.474948067	0.134548263	18.39450034	1.45E-75	4.02E-74	ENSG00000125746	24139	echinoderm microtubule associated protein like 2 [Source:HGNC Symbol;Acc:HGNC:18035]""	GO:0005737;GO:0015631;GO:0072686;GO:0031115;GO:0007605;GO:0016021;GO:0007601;GO:0008022;GO:0008017;GO:0010968;GO:0005515;GO:0005102;GO:0005874;GO:0005875	negative regulation of microtubule polymerization;tubulin binding;microtubule;protein binding;receptor binding;mitotic spindle;integral component of membrane;cytoplasm;protein C-terminus binding;sensory perception of sound;visual perception;microtubule associated complex;regulation of microtubule nucleation;microtubule binding
IDI1	1983.947436	-1.773261597	0.096458263	-18.38371898	1.77E-75	4.90E-74	ENSG00000067064	3422	isopentenyl-diphosphate delta isomerase 1 [Source:HGNC Symbol;Acc:HGNC:5387]""	GO:0016787;GO:0000287;GO:0005829;GO:0050992;GO:0005777;GO:0030145;GO:0008299;GO:0004452;GO:0006695;GO:0044281;GO:0046872	dimethylallyl diphosphate biosynthetic process;magnesium ion binding;cytosol;manganese ion binding;small molecule metabolic process;isoprenoid biosynthetic process;hydrolase activity;metal ion binding;peroxisome;isopentenyl-diphosphate delta-isomerase activity;cholesterol biosynthetic process
SYNM	534.5296027	-2.367337523	0.128915119	-18.36353667	2.57E-75	7.09E-74	ENSG00000182253	23336	synemin [Source:HGNC Symbol;Acc:HGNC:24466]""	GO:0005200;GO:0019215;GO:0045104;GO:0016020;GO:0005198;GO:0060053;GO:0008307;GO:0005882;GO:0017166;GO:0005912;GO:0005515;GO:0043034	structural constituent of cytoskeleton;intermediate filament cytoskeleton organization;neurofilament cytoskeleton;protein binding;structural constituent of muscle;costamere;structural molecule activity;intermediate filament binding;membrane;adherens junction;intermediate filament;vinculin binding
HYOU1	36186.72991	1.479013652	0.080652231	18.33816167	4.10E-75	1.13E-73	ENSG00000149428	10525	hypoxia up-regulated 1 [Source:HGNC Symbol;Acc:HGNC:16931]""	GO:1903298;;GO:0016020;GO:0005783;GO:0005788;GO:0034663;GO:0001666;GO:0044267;GO:0005925;GO:0070062;GO:0071682;GO:0051087;GO:0043066;GO:0071456;GO:0005524;GO:0005790;GO:0036498;GO:1903382;GO:0002931;GO:0030968;GO:0006898;GO:0005576;GO:0034976	;endoplasmic reticulum chaperone complex;negative regulation of hypoxia-induced intrinsic apoptotic signaling pathway;chaperone binding;response to ischemia;negative regulation of apoptotic process;extracellular region;smooth endoplasmic reticulum;endoplasmic reticulum unfolded protein response;endoplasmic reticulum;focal adhesion;ATP binding;membrane;endoplasmic reticulum lumen;response to endop…
PHB	2629.603309	-1.509321571	0.082442682	-18.30752642	7.21E-75	1.98E-73	ENSG00000167085	5245	prohibitin [Source:HGNC Symbol;Acc:HGNC:8912]""	GO:0050847;GO:0031871;GO:0030308;GO:0008022;GO:0019899;GO:0050821;GO:0042177;GO:0007165;GO:0005634;GO:0042981;GO:0007005;GO:0005737;GO:0005654;GO:2000323;GO:0001649;GO:0000122;GO:0043209;GO:0071354;GO:0016020;GO:0005739;GO:0016575;GO:0045745;GO:0010944;GO:0060766;GO:0045917;GO:0000981;GO:0008285;GO:0009986;GO:0045892;GO:0045893;GO:0005887;GO:0005886;GO:0070062;GO:0044212;GO:0001851;GO:0042826;GO:…	complement component C3b binding;nucleoplasm;cytoplasm;progesterone receptor signaling pathway;complement component C3a binding;DNA biosynthetic process;early endosome;mitochondrion;cell surface;negative regulation of cell proliferation;plasma membrane;regulation of apoptotic process;protein binding;proteinase activated receptor binding;negative regulation of protein catabolic process;myelin shea…
FAM98A	1602.199731	-1.444493156	0.078951497	-18.29595653	8.91E-75	2.44E-73	ENSG00000119812	25940	family with sequence similarity 98 member A [Source:HGNC Symbol;Acc:HGNC:24520]""	GO:0072669;GO:0044822;GO:0005515	poly(A) RNA binding;tRNA-splicing ligase complex;protein binding
ADD2	669.8822844	-2.72196594	0.148831771	-18.28887689	1.01E-74	2.78E-73	ENSG00000075340	119	adducin 2 [Source:HGNC Symbol;Acc:HGNC:244]""	GO:0030036;GO:0030507;GO:0005856;GO:0032092;GO:0016023;GO:0016020;GO:0005198;GO:0003779;GO:0042803;GO:0006811;GO:0006461;GO:0051017;GO:0051016;GO:0051015;GO:0005886;GO:0055085;GO:0097481;GO:0008290;GO:0005829;GO:0005516;GO:0030097;GO:0046982	hemopoiesis;protein homodimerization activity;cytosol;protein heterodimerization activity;protein complex assembly;cytoplasmic membrane-bounded vesicle;spectrin binding;cytoskeleton;plasma membrane;ion transport;calmodulin binding;membrane;actin cytoskeleton organization;actin filament binding;F-actin capping protein complex;positive regulation of protein binding;structural molecule activity;neur…
UBE2T	540.5061404	-4.652998506	0.254861194	-18.25699095	1.82E-74	4.98E-73	ENSG00000077152	29089	ubiquitin conjugating enzyme E2T [Source:HGNC Symbol;Acc:HGNC:25009]""	GO:0005737;GO:0035519;GO:0044314;GO:0031625;GO:0006281;GO:0070979;GO:0004842;GO:0005634;GO:0003682;GO:0036297;GO:0051865;GO:0006974;GO:0006513;GO:0085020;GO:0005654;GO:0061631;GO:0070936;GO:0061630;GO:0070534;GO:0005524	protein K27-linked ubiquitination;interstrand cross-link repair;protein K48-linked ubiquitination;ubiquitin-protein transferase activity;ubiquitin protein ligase activity;protein K6-linked ubiquitination;cellular response to DNA damage stimulus;protein K63-linked ubiquitination;ubiquitin protein ligase binding;DNA repair;protein K29-linked ubiquitination;nucleus;ATP binding;nucleoplasm;cytoplasm;…
CDC14A	473.4061218	2.32855918	0.127563101	18.25417509	1.92E-74	5.23E-73	ENSG00000079335	8556	cell division cycle 14A [Source:HGNC Symbol;Acc:HGNC:1718]""	GO:0005737;GO:0005634;GO:0072686;GO:0016791;GO:0008138;GO:0008283;GO:0016311;GO:0006470;GO:0004725;GO:0004722;GO:0004721;GO:0051256;GO:0005654;GO:0042384;GO:0005515;GO:0005813;GO:0035335;GO:0007096;GO:0000922;GO:0071850;GO:0051301	protein tyrosine phosphatase activity;peptidyl-tyrosine dephosphorylation;phosphatase activity;protein serine/threonine phosphatase activity;protein tyrosine/serine/threonine phosphatase activity;cell division;protein binding;regulation of exit from mitosis;mitotic spindle;spindle pole;cytoplasm;cell proliferation;nucleoplasm;phosphoprotein phosphatase activity;centrosome;dephosphorylation;nucleu…
ATP6V0A1	5259.004472	1.193643989	0.065414139	18.24749208	2.17E-74	5.90E-73	ENSG00000033627	535	ATPase"	H+ transporting	lysosomal V0 subunit a1 [Source:HGNC Symbol;Acc:HGNC:865]"
PAFAH1B3	320.4913092	-3.19599542	0.175360549	-18.22528183	3.25E-74	8.84E-73	ENSG00000079462	5050	platelet activating factor acetylhydrolase 1b catalytic subunit 3 [Source:HGNC Symbol;Acc:HGNC:8576]""	GO:0005737;GO:0006629;GO:0007420;GO:0007399;GO:0005829;GO:0016020;GO:0016042;GO:0007283;GO:0003847;GO:0005515;GO:0047179;GO:0046982;GO:0042802;GO:0070062	cytosol;protein binding;identical protein binding;protein heterodimerization activity;brain development;cytoplasm;1-alkyl-2-acetylglycerophosphocholine esterase activity;nervous system development;platelet-activating factor acetyltransferase activity;lipid metabolic process;membrane;spermatogenesis;lipid catabolic process;extracellular exosome
SEPHS2	2136.131645	1.484901893	0.081496584	18.22041882	3.55E-74	9.64E-73	ENSG00000179918	22928	selenophosphate synthetase 2 [Source:HGNC Symbol;Acc:HGNC:19686]""	GO:0001887;GO:0004756;GO:0016260;GO:0005524	selenium compound metabolic process;selenocysteine biosynthetic process;selenide;ATP binding
HEMK1	1178.324705	1.847016698	0.101376536	18.21937075	3.62E-74	9.81E-73	ENSG00000114735	51409	HemK methyltransferase family member 1 [Source:HGNC Symbol;Acc:HGNC:24923]""	GO:0006479;GO:0006306;GO:0003676;GO:0005739;GO:0008170;GO:0008276;GO:0005515;GO:0003677;GO:0008168;GO:0032259	nucleic acid binding;methylation;protein binding;DNA binding;protein methylation;DNA methylation;methyltransferase activity;N-methyltransferase activity;mitochondrion;protein methyltransferase activity
SLC37A4	1562.365791	-1.570473347	0.086223952	-18.21388734	4.00E-74	1.08E-72	ENSG00000137700	2542	solute carrier family 37 (glucose-6-phosphate transporter)"	member 4 [Source:HGNC Symbol;Acc:HGNC:4061]"	GO:0015760;GO:0035166;GO:0005789;GO:0098779;GO:0042593;GO:0006820;GO:0030176;GO:0044281;GO:0002230;GO:0014070;GO:0005783;GO:0008645;GO:0016021;GO:0016020;GO:0015758;GO:0032682;GO:0043085;GO:0006874;GO:0001780;GO:0030593;GO:0006641;GO:0005215;GO:0007584;GO:0006810;GO:0042632;GO:0055085;GO:0008202;GO:0005975;GO:0043231;GO:0005977;GO:0006089;GO:0009749;GO:0001816;GO:0045730;GO:0002318;GO:0098792;GO:…
SYCP3	1305.7832	-2.791246913	0.153285832	-18.20942532	4.34E-74	1.17E-72	ENSG00000139351	50511	synaptonemal complex protein 3 [Source:HGNC Symbol;Acc:HGNC:18130]""	GO:0035093;GO:0003677;GO:0005634;GO:0051301;GO:0007141	cell division;spermatogenesis;DNA binding;nucleus;male meiosis I
TUBA4A	2455.734194	-1.811395223	0.099520443	-18.2012375	5.05E-74	1.36E-72	ENSG00000127824	7277	tubulin alpha 4a [Source:HGNC Symbol;Acc:HGNC:12407]""	GO:0006996;GO:0044267;GO:0007017;GO:0006457;GO:0000278;GO:0051084;GO:0002576;GO:0007596;GO:0003924;GO:0019899;GO:0008152;GO:0000086;GO:0005200;GO:0005515;GO:0005576;GO:0005525;GO:0005874;GO:0005829;GO:0030168;GO:0070062	mitotic cell cycle;structural constituent of cytoskeleton;extracellular region;'de novo' posttranslational protein folding;microtubule-based process;cytosol;protein binding;organelle organization;GTPase activity;protein folding;metabolic process;microtubule;G2/M transition of mitotic cell cycle;enzyme binding;GTP binding;blood coagulation;platelet degranulation;cellular protein metabolic process;…
TMX1	1267.286726	-1.6294239	0.089629968	-18.17945412	7.51E-74	2.02E-72	ENSG00000139921	81542	thioredoxin-related transmembrane protein 1 [Source:HGNC Symbol;Acc:HGNC:15487]""	GO:0006457;GO:0005783;GO:0005730;GO:0016021;GO:0005623;GO:0005789;GO:0003756;GO:0045454;GO:0015036;GO:0055114;GO:0034976	endoplasmic reticulum membrane;nucleolus;protein disulfide isomerase activity;protein folding;endoplasmic reticulum;integral component of membrane;cell;oxidation-reduction process;disulfide oxidoreductase activity;response to endoplasmic reticulum stress;cell redox homeostasis
VKORC1L1	3376.548174	-1.223882687	0.067395669	-18.15966387	1.08E-73	2.89E-72	ENSG00000196715	154807	vitamin K epoxide reductase complex subunit 1 like 1 [Source:HGNC Symbol;Acc:HGNC:21492]""	GO:0048038;GO:0042373;GO:0016021;GO:0017187;GO:0005789;GO:0034599;GO:0047057;GO:0055114	endoplasmic reticulum membrane;vitamin-K-epoxide reductase (warfarin-sensitive) activity;vitamin K metabolic process;cellular response to oxidative stress;oxidation-reduction process;peptidyl-glutamic acid carboxylation;quinone binding;integral component of membrane
LSM3	1117.000535	-1.579150726	0.087003794	-18.15036623	1.28E-73	3.42E-72	ENSG00000170860	27258	LSM3 homolog"	U6 small nuclear RNA and mRNA degradation associated [Source:HGNC Symbol;Acc:HGNC:17874]"	GO:0046540;GO:0005829;GO:0000288;GO:0033962;GO:0071011;GO:0071013;GO:0000932;GO:0005634;GO:1990726;GO:0010467;GO:0000398;GO:0005515;GO:0005688;GO:0006397;GO:0043928;GO:0044822;GO:0003723
GPSM2	227.2762054	-4.386597496	0.241946251	-18.1304628	1.83E-73	4.91E-72	ENSG00000121957	29899	G-protein signaling modulator 2 [Source:HGNC Symbol;Acc:HGNC:29501]""	GO:0005737;GO:0045177;GO:0000132;GO:0005092;GO:0050790;GO:0030695;GO:0001965;GO:0005938;GO:0005515;GO:0060487;GO:0007186;GO:0042802	G-protein alpha-subunit binding;establishment of mitotic spindle orientation;GDP-dissociation inhibitor activity;protein binding;regulation of catalytic activity;cell cortex;identical protein binding;lung epithelial cell differentiation;cytoplasm;G-protein coupled receptor signaling pathway;GTPase regulator activity;apical part of cell
ATP5G1	1957.413016	-1.766433834	0.097644858	-18.09039276	3.79E-73	1.02E-71	ENSG00000159199	516	ATP synthase"	H+ transporting	mitochondrial Fo complex subunit C1 (subunit 9) [Source:HGNC Symbol;Acc:HGNC:841]"
PM20D2	3948.413601	-1.839442075	0.101819994	-18.06562749	5.94E-73	1.59E-71	ENSG00000146281	135293	peptidase M20 domain containing 2 [Source:HGNC Symbol;Acc:HGNC:21408]""	GO:0005654;GO:0016787;GO:0070062;GO:0008152	hydrolase activity;metabolic process;nucleoplasm;extracellular exosome
REPS2	1465.877125	1.658652381	0.091846637	18.05893431	6.71E-73	1.79E-71	ENSG00000169891	9185	RALBP1 associated Eps domain containing 2 [Source:HGNC Symbol;Acc:HGNC:9963]""	GO:0005737;GO:0006461;GO:0007173;GO:0005509;GO:0005515	cytoplasm;epidermal growth factor receptor signaling pathway;protein binding;calcium ion binding;protein complex assembly
MYB	722.7809271	-3.174251515	0.175798466	-18.05619573	7.05E-73	1.88E-71	ENSG00000118513	4602	v-myb avian myeloblastosis viral oncogene homolog [Source:HGNC Symbol;Acc:HGNC:7545]""	GO:0006338;GO:0000122;GO:0016021;GO:0007596;GO:0045944;GO:0006355;GO:0001077;GO:0045892;GO:0045893;GO:0005515;GO:0003677;GO:0051571;GO:0000978;GO:0016363;GO:0051574;GO:0045624	positive regulation of histone H3-K9 methylation;DNA binding;nuclear matrix;protein binding;positive regulation of T-helper cell differentiation;chromatin remodeling;RNA polymerase II core promoter proximal region sequence-specific DNA binding;positive regulation of transcription;negative regulation of transcription;regulation of transcription;positive regulation of histone H3-K4 methylation;nega…
SFXN1	3053.040888	-1.271640955	0.070433804	-18.05441255	7.28E-73	1.94E-71	ENSG00000164466	94081	sideroflexin 1 [Source:HGNC Symbol;Acc:HGNC:16085]""	GO:0016021;GO:0005743;GO:0030218;GO:0006811;GO:0016020;GO:0005739;GO:0015075;GO:0034220;GO:0055072;GO:0006826;GO:0055085	ion transmembrane transport;mitochondrial inner membrane;erythrocyte differentiation;integral component of membrane;ion transport;iron ion homeostasis;membrane;mitochondrion;iron ion transport;ion transmembrane transporter activity;transmembrane transport
ATHL1	2626.471272	2.766292311	0.153315792	18.04310098	8.94E-73	2.37E-71	ENSG00000142102	80162	ATH1"	acid trehalase-like 1 (yeast) [Source:HGNC Symbol;Acc:HGNC:26210]"	GO:0016787;GO:0005975;GO:0005618;GO:0016798;GO:0003824;GO:0008152
SVIL	1089.77439	1.749465464	0.096964623	18.04230661	9.07E-73	2.40E-71	ENSG00000197321	6840	supervillin [Source:HGNC Symbol;Acc:HGNC:11480]""	GO:0071437;GO:0005737;GO:0036449;GO:0002102;GO:0007010;GO:0015629;GO:0030496;GO:0005634;GO:0007519;GO:0032154;GO:0051015;GO:0003779;GO:0005515;GO:0005886;GO:0032467;GO:0005925;GO:0043034	actin filament binding;midbody;microtubule minus-end;cleavage furrow;actin binding;protein binding;costamere;positive regulation of cytokinesis;focal adhesion;nucleus;cytoplasm;skeletal muscle tissue development;actin cytoskeleton;podosome;invadopodium;plasma membrane;cytoskeleton organization
SUPT16H	5688.556977	-1.481391003	0.082109867	-18.04157101	9.19E-73	2.43E-71	ENSG00000092201	11198	SPT16 homolog"	facilitates chromatin remodeling subunit [Source:HGNC Symbol;Acc:HGNC:11465]"	GO:0005515;GO:0006281;GO:0006337;GO:0044822;GO:0032786;GO:0005654;GO:0010467;GO:0006260;GO:0016032;GO:0006366;GO:0006368;GO:0050434;GO:0005694;GO:0005634
SNRPD3	4791.348687	-1.213933997	0.06730723	-18.03571458	1.02E-72	2.70E-71	ENSG00000100028	6634	small nuclear ribonucleoprotein D3 polypeptide [Source:HGNC Symbol;Acc:HGNC:11160]""	GO:0006479;GO:0000243;GO:0000245;GO:0008334;GO:0019899;GO:0034660;GO:0006396;GO:0034709;GO:0005737;GO:0071208;GO:0000387;GO:0070062;GO:0030620;GO:0005634;GO:0005654;GO:0010467;GO:0071010;GO:0006369;GO:0044822;GO:0005697;GO:0005515;GO:0071011;GO:0031124;GO:0071013;GO:0006366;GO:0034715;GO:0034719;GO:0030532;GO:0005829;GO:0000398;GO:0008380;GO:0070034;GO:0071209;GO:0097526;GO:0003723;GO:0005689;GO:…	histone pre-mRNA DCP binding;catalytic step 2 spliceosome;SMN-Sm protein complex;RNA binding;mRNA splicing;U2 snRNP;small nuclear ribonucleoprotein complex;spliceosomal complex assembly;U7 snRNA binding;pICln-Sm protein complex;cytoplasm;protein binding;spliceosomal snRNP assembly;U2 snRNA binding;poly(A) RNA binding;mRNA 3'-end processing;ncRNA metabolic process;U4 snRNP;gene expression;telomera…
CHEK2	435.6010856	-2.423697628	0.134453205	-18.02632836	1.21E-72	3.20E-71	ENSG00000183765	11200	checkpoint kinase 2 [Source:HGNC Symbol;Acc:HGNC:16627]""	GO:0006351;GO:0018105;GO:0000086;GO:2000002;GO:0000781;GO:0042176;GO:0090307;GO:1902520;GO:0046777;GO:0051301;GO:0016605;GO:1903926;GO:0006302;GO:0005634;GO:0010332;GO:0072428;GO:0005654;GO:0004674;GO:0004672;GO:0046872;GO:0042802;GO:0042803;GO:0005794;GO:0006468;GO:0016301;GO:2000210;GO:0006281;GO:0006915;GO:0019901;GO:0006975;GO:0045893;GO:0044257;GO:0000077;GO:0042770;GO:0050821;GO:0031625;GO:…	DNA damage checkpoint;protein homodimerization activity;Golgi apparatus;nucleoplasm;peptidyl-serine phosphorylation;identical protein binding;protein kinase activity;response to doxorubicin;cellular protein catabolic process;chromosome;response to gamma radiation;PML body;negative regulation of DNA damage checkpoint;cellular response to bisphenol A;cell division;protein binding;positive regulatio…
HIST1H4B	2020.537048	-2.224450123	0.123512602	-18.00990419	1.63E-72	4.29E-71	ENSG00000278705	8366	histone cluster 1"	H4b [Source:HGNC Symbol;Acc:HGNC:4789]"	GO:0006352;GO:0045653;GO:0000183;GO:0032776;GO:0003677;GO:0042393;GO:0000784;GO:0000786;GO:0000228;GO:0035574;GO:0035575;GO:0000723;GO:0044267;GO:0006303;GO:0070062;GO:0000724;GO:0006325;GO:0005634;GO:0016020;GO:0040029;GO:0005654;GO:0010467;GO:0045814;GO:0000278;GO:0006281;GO:0044822;GO:0051290;GO:0031047;GO:0007264;GO:0034080;GO:0006302;GO:0043234;GO:0006336;GO:0006334;GO:0006335;GO:0005576;GO:…
STEAP3	643.0227178	-2.599178284	0.144324752	-18.00923437	1.65E-72	4.34E-71	ENSG00000115107	55240	STEAP3 metalloreductase [Source:HGNC Symbol;Acc:HGNC:24592]""	GO:0016021;GO:0046872;GO:0006879;GO:0005515;GO:0009306;GO:0005771;GO:0006915;GO:0052851;GO:0055114;GO:0033572;GO:0015677;GO:0008823;GO:0055085;GO:0007049;GO:0010008	ferric-chelate reductase (NADPH) activity;integral component of membrane;copper ion import;transferrin transport;cellular iron ion homeostasis;apoptotic process;endosome membrane;cupric reductase activity;oxidation-reduction process;protein binding;multivesicular body;protein secretion;cell cycle;transmembrane transport;metal ion binding
CHRNA5	539.5715565	-2.579215062	0.143259073	-18.00385143	1.82E-72	4.77E-71	ENSG00000169684	1138	cholinergic receptor"	nicotinic alpha 5 [Source:HGNC Symbol;Acc:HGNC:1959]"	GO:0005886;GO:0015464;GO:0005892;GO:0007165;GO:0007271;GO:0007274;GO:0030054;GO:0016021;GO:0016020;GO:0015276;GO:0043025;GO:0005230;GO:0006811;GO:0006810;GO:0042166;GO:0034220;GO:0030425;GO:0007268;GO:0046982;GO:0045211;GO:0035095;GO:0035094;GO:0004889;GO:0005515;GO:0098655
EVC	6736.955561	1.275690975	0.070862377	18.00237338	1.87E-72	4.89E-71	ENSG00000072840	2121	Ellis van Creveld protein [Source:HGNC Symbol;Acc:HGNC:3497]""	GO:0005737;GO:0036064;GO:0007517;GO:0051216;GO:0007224;GO:0060170;GO:0016021;GO:0001501;GO:0045880;GO:0005515;GO:0005929;GO:0003416	smoothened signaling pathway;cartilage development;cytoplasm;ciliary basal body;ciliary membrane;muscle organ development;integral component of membrane;protein binding;skeletal system development;endochondral bone growth;cilium;positive regulation of smoothened signaling pathway
MEI1	2983.424755	1.64640506	0.091499443	17.99360737	2.19E-72	5.72E-71	ENSG00000167077	150365	meiotic double-stranded break formation protein 1 [Source:HGNC Symbol;Acc:HGNC:28613]""	GO:0007126;GO:0007127;GO:0005623;GO:0005488;GO:0007286;GO:0045141;GO:0007276;GO:0007141	male meiosis I;gamete generation;spermatid development;binding;cell;meiotic nuclear division;meiotic telomere clustering;meiosis I
NME1	1135.136026	-2.570084439	0.142850933	-17.9913732	2.28E-72	5.95E-71	ENSG00000239672	4830	NME/NM23 nucleoside diphosphate kinase 1 [Source:HGNC Symbol;Acc:HGNC:7849]""	GO:0000287;GO:0007595;GO:0009142;GO:0030154;GO:0019899;GO:0021766;GO:0010629;GO:0035690;GO:0044281;GO:0043388;GO:0014075;GO:0042981;GO:0006220;GO:0033574;GO:0002762;GO:0070062;GO:0006228;GO:0005813;GO:0005634;GO:0016020;GO:0005739;GO:0006241;GO:0055086;GO:0071333;GO:0048471;GO:0043024;GO:0042802;GO:0005525;GO:0008285;GO:0071398;GO:0019215;GO:0005515;GO:0044822;GO:0019901;GO:0030879;GO:0005882;GO:…	positive regulation of epithelial cell proliferation;cellular response to glucose stimulus;deoxyribonuclease activity;negative regulation of myeloid leukocyte differentiation;cytosol;cytoplasm;GTP biosynthetic process;identical protein binding;cellular response to fatty acid;mitochondrion;magnesium ion binding;nucleoside triphosphate biosynthetic process;endocytosis;negative regulation of cell pr…
FUS	4840.392491	-1.577834556	0.087734573	-17.98418231	2.59E-72	6.76E-71	ENSG00000089280	2521	FUS RNA binding protein [Source:HGNC Symbol;Acc:HGNC:4010]""	GO:0030425;GO:0008270;GO:0003676;GO:0003677;GO:0044327;GO:0005737;GO:0043204;GO:0005634;GO:0003713;GO:0000166;GO:0005654;GO:0010467;GO:0048471;GO:0043025;GO:0008380;GO:0042802;GO:0030331;GO:0044822;GO:0035255;GO:0046966;GO:0046965;GO:1903506;GO:0031489;GO:0071277;GO:0005844;GO:0043197;GO:0000398;GO:0003723;GO:0005515	nucleoplasm;cytoplasm;mRNA splicing;identical protein binding;zinc ion binding;transcription coactivator activity;dendrite;nucleotide binding;dendritic spine head;perikaryon;protein binding;DNA binding;retinoid X receptor binding;poly(A) RNA binding;RNA binding;thyroid hormone receptor binding;gene expression;neuronal cell body;RNA splicing;ionotropic glutamate receptor binding;polysome;perinucle…
NLRP7	1244.880008	-1.507101572	0.083849875	-17.97380816	3.13E-72	8.14E-71	ENSG00000274174	199713	NLR family"	pyrin domain containing 7 [Source:HGNC Symbol;Acc:HGNC:22947]"	;GO:0005524;GO:0005515
NDC1	2178.368825	-3.027777487	0.168554808	-17.96316302	3.79E-72	9.85E-71	ENSG00000058804	55706	NDC1 transmembrane nucleoporin [Source:HGNC Symbol;Acc:HGNC:25525]""	GO:0005737;GO:0017056;GO:0015629;GO:0031081;GO:0005643;GO:0016021;GO:0016020;GO:0031965;GO:0007129;GO:0051292;GO:0007283;GO:0005886;GO:0015031;GO:0051028	synapsis;structural constituent of nuclear pore;cytoplasm;membrane;nuclear pore complex assembly;nuclear pore distribution;mRNA transport;plasma membrane;protein transport;spermatogenesis;actin cytoskeleton;integral component of membrane;nuclear pore;nuclear membrane
SIRPA	2824.299188	1.704073907	0.094963108	17.94458862	5.29E-72	1.37E-70	ENSG00000198053	140885	signal-regulatory protein alpha [Source:HGNC Symbol;Acc:HGNC:9662]""	GO:0016020;GO:0070062;GO:0016021;GO:0007596;GO:0017124;GO:0050900;GO:0005515;GO:0005886;GO:0007155	protein binding;leukocyte migration;SH3 domain binding;membrane;cell adhesion;blood coagulation;integral component of membrane;plasma membrane;extracellular exosome
CASP2	4208.539142	-1.335456116	0.0744376	-17.94061214	5.68E-72	1.47E-70	ENSG00000106144	835	caspase 2 [Source:HGNC Symbol;Acc:HGNC:1503]""	GO:2001235;GO:0097194;GO:0071260;GO:0097190;GO:0097192;GO:0048011;GO:0043525;GO:0042981;GO:0008234;GO:0005737;GO:0005634;GO:0016020;GO:0005739;GO:0043065;GO:0043281;GO:0006508;GO:0001554;GO:0035234;GO:0006915;GO:0006977;GO:0019899;GO:0016485;GO:0007420;GO:0097153;GO:0007568;GO:0008630;GO:0005829;GO:0004197;GO:0003407;GO:0005515;GO:0019904	positive regulation of neuron apoptotic process;cytosol;cytoplasm;protein processing;luteolysis;mitochondrion;proteolysis;extrinsic apoptotic signaling pathway in absence of ligand;regulation of apoptotic process;ectopic germ cell programmed cell death;protein binding;positive regulation of apoptotic process;neural retina development;regulation of cysteine-type endopeptidase activity involved in …
SAT1	984.8074854	1.695146735	0.094488209	17.94029921	5.71E-72	1.48E-70	ENSG00000130066	6303	spermidine/spermine N1-acetyltransferase 1 [Source:HGNC Symbol;Acc:HGNC:10540]""	GO:0042127;GO:0001525;GO:0005515;GO:0008080;GO:0009447;GO:0006596;GO:0006595;GO:0034641;GO:0044281;GO:0008152;GO:0004145;GO:0005622;GO:0005829	polyamine biosynthetic process;diamine N-acetyltransferase activity;polyamine metabolic process;protein binding;intracellular;cellular nitrogen compound metabolic process;metabolic process;cytosol;N-acetyltransferase activity;small molecule metabolic process;regulation of cell proliferation;angiogenesis;putrescine catabolic process
[truncated: 18,914 more rows]
